# Supplementary material for: 4-(3-Chloro­anilino)benzoic acid
Source: IUCrdata. 2023 Jul 14;8(Pt 7):x230598. doi: 10.1107/S2414314623005989 (PMC10626612; doi:10.1107/S2414314623005989)
Supplement: Supplementary file 1 [file x-08-x230598-sup1.cif]

##############################################################################
#                                                                            #
# This CIF contains the data for a data article accepted for                 #
# publication in IUCrData. It conforms to the requirements of                #
# Notes for Authors for IUCrData, and has been                               #
# peer reviewed under the auspices of IUCrData.                              #
#                                                                            #
# Full details of the Crystallographic Information File format               #
# are given in the paper "The Crystallographic Information File (CIF):       #
# a New Standard Archive File for Crystallography" by S. R. Hall, F. H.      #
# Allen and I. D. Brown [Acta Cryst. (1991), A47, 655-685].                  #
#                                                                            #
# The current version of the core CIF dictionary is obtainable from          #
# ftp://ftp.iucr.org/pub/cif_core.dic.                                       #
#                                                                            #
# Software is freely available for graphical display of the structure(s)     #
# in this CIF. For information consult the CIF software page                 #
# http://www.iucr.org/resources/cif/software.                                #
#                                                                            #
# This file may be used for bona fide research purposes within the           #
# scientific community so long as proper attribution is given to the data    # 
# article from which it was obtained.                                        #
#                                                                            #
##############################################################################
data_global
_audit_creation_method     'SHELXL-2018/3'
_journal_data_validation_number     ?
_journal_date_recd_electronic     2023-05-15
_journal_date_accepted     2023-07-07
_journal_name_full     'IUCrData'
_journal_year     2023
_journal_volume     8
_journal_issue      7
_journal_page_first     0
_journal_page_last     0
_journal_paper_category     HO
_journal_paper_doi     10.1107/S2414314623005989
_journal_coeditor_code     BT4139
_publ_contact_author_name
;
Dr Sihui Long
;
_publ_contact_author_address
;
School of Chemical Engineering and Pharmacy
Wuhan Institute of Technology
Wuhan, Hubei 430205
People's Republic of China
;
_publ_contact_author_email     'sihuilong@wit.edu.cn'
_publ_contact_author_fax     ?
_publ_contact_author_phone     '86-177-6250-2329'
_publ_section_title
;
4-(3-Chloroanilino)benzoic acid
;
_publ_section_title_footnote     .
loop_
    _publ_author_name
    _publ_author_footnote
    _publ_author_address
    'Liu, Xiaoting' .
;
School of Chemical Engineering and Pharmacy
Wuhan Institute of Technology
Wuhan, Hubei 430205
People's Republic of China
;
    'Long, Sihui' .
;
School of Chemical Engineering and Pharmacy
Wuhan Institute of Technology
Wuhan, Hubei 430205
People's Republic of China
;
_publ_section_synopsis
;
High quality crystals of 4-(3-chloroanilino)benzoic acid were grown in
acetonitrile and its crystal structure was determined by single-crystal X-ray
diffraction.
;
data_I
_audit_creation_method
;
Olex2 1.5
(compiled 2023.03.06 svn.rbb2c1857 for OlexSys, GUI svn.r6748)
;
_chemical_name_systematic
;
4-(3-Chloroanilino)benzoic acid
;
_chemical_name_common     ?
_chemical_formula_moiety     'C13 H10 Cl N O2'
_chemical_formula_sum     'C13 H10 Cl N O2'
_chemical_formula_iupac     'C13 H10 Cl N O2'
_chemical_formula_weight     247.67
_chemical_melting_point     ?
_space_group_crystal_system     monoclinic
_space_group_name_H-M_alt     'P 1 21/c 1'
_space_group_name_Hall     '-P 2ybc'
loop_
    _space_group_symop_operation_xyz
    'x, y, z'
    '-x, y+1/2, -z+1/2'
    '-x, -y, -z'
    'x, -y-1/2, z-1/2'
_cell_length_a     10.8865(2)
_cell_length_b     10.31441(18)
_cell_length_c     11.0885(2)
_cell_angle_alpha     90
_cell_angle_beta     113.817(3)
_cell_angle_gamma     90
_cell_volume     1139.08(5)
_cell_formula_units_Z     4
_cell_measurement_reflns_used     5783
_cell_measurement_theta_min     4.2890
_cell_measurement_theta_max     77.1240
_cell_measurement_temperature     288.2(2)
_exptl_crystal_description     block
_exptl_crystal_colour     'clear light colourless'
_exptl_crystal_size_max     0.15
_exptl_crystal_size_mid     0.13
_exptl_crystal_size_min     0.09
_exptl_crystal_density_diffrn     1.444
_exptl_crystal_density_meas     ?
_exptl_crystal_density_method     ?
_exptl_crystal_F_000     512
_exptl_absorpt_coefficient_mu     2.878
_exptl_absorpt_correction_type     multi-scan
_exptl_absorpt_process_details
;
(CrysAlisPro; Rigaku OD, 2022)
;
_exptl_absorpt_correction_T_min     0.37471
_exptl_absorpt_correction_T_max     1.00000
_diffrn_ambient_temperature     288.2(2)
_diffrn_source     'Rotating-anode X-ray tube'
_diffrn_radiation_type     'Cu K\a'
_diffrn_radiation_wavelength     1.54184
_diffrn_radiation_monochromator     mirror
_diffrn_measurement_device_type
                       'Rigaku Oxford Diffraction, Synergy Custom system, HyPix'
_diffrn_measurement_device     'four-circle diffractometer'
_diffrn_measurement_method     '\w scans'
_diffrn_detector     'Hybrid Pixel Array Detector'
_diffrn_detector_area_resol_mean     10.0000
loop_
    _diffrn_refln_index_h
    _diffrn_refln_index_k
    _diffrn_refln_index_l
    0 0 1
    0 0 3
    0 0 4
    0 0 5
    0 0 6
    0 0 6
    0 0 6
    0 0 7
    0 0 7
    0 0 7
    0 0 7
    0 0 8
    0 0 8
    0 0 8
    0 0 8
    0 0 9
    0 0 9
    0 0 9
    0 0 10
    0 0 11
    0 0 12
    0 1 0
    0 1 2
    0 1 2
    0 -1 2
    0 1 3
    0 -1 3
    0 1 4
    0 1 5
    0 1 6
    0 1 6
    0 -1 6
    0 1 6
    0 -1 7
    0 1 7
    0 1 7
    0 -1 7
    0 1 7
    0 -1 7
    0 -1 7
    0 1 7
    0 -1 8
    0 1 8
    0 1 8
    0 -1 8
    0 1 8
    0 1 8
    0 -1 8
    0 1 9
    0 1 9
    0 -1 9
    0 1 9
    0 1 9
    0 -1 9
    0 1 10
    0 -1 10
    0 1 11
    0 -1 11
    0 -1 12
    0 1 12
    0 -2 2
    0 -2 3
    0 2 3
    0 2 3
    0 2 4
    0 -2 4
    0 2 5
    0 -2 5
    0 2 5
    0 2 6
    0 2 6
    0 2 6
    0 -2 6
    0 -2 7
    0 -2 7
    0 2 7
    0 2 7
    0 2 7
    0 -2 7
    0 2 7
    0 -2 8
    0 -2 8
    0 2 8
    0 2 8
    0 2 8
    0 2 8
    0 -2 9
    0 2 9
    0 2 9
    0 2 9
    0 -2 9
    0 2 9
    0 2 10
    0 -2 10
    0 2 10
    0 -2 11
    0 2 11
    0 2 12
    0 -2 12
    0 3 0
    0 -3 1
    0 3 1
    0 3 -1
    0 3 1
    0 -3 2
    0 3 2
    0 3 2
    0 3 4
    0 3 4
    0 -3 4
    0 3 5
    0 -3 5
    0 3 6
    0 -3 6
    0 3 7
    0 3 7
    0 -3 7
    0 3 7
    0 3 7
    0 -3 7
    0 -3 8
    0 3 8
    0 3 8
    0 3 8
    0 3 8
    0 -3 8
    0 -3 8
    0 -3 9
    0 3 9
    0 3 9
    0 3 9
    0 -3 9
    0 3 9
    0 3 10
    0 3 10
    0 -3 10
    0 3 11
    0 3 12
    0 4 0
    0 4 0
    0 4 1
    0 4 -1
    0 -4 2
    0 4 2
    0 4 2
    0 4 3
    0 4 3
    0 -4 3
    0 4 4
    0 4 4
    0 -4 4
    0 -4 5
    0 4 5
    0 4 5
    0 4 5
    0 -4 6
    0 4 6
    0 4 6
    0 4 7
    0 -4 7
    0 4 7
    0 -4 7
    0 4 8
    0 -4 8
    0 -4 8
    0 4 8
    0 -4 8
    0 4 8
    0 4 8
    0 -4 9
    0 4 9
    0 4 9
    0 -4 9
    0 4 10
    0 4 10
    0 -4 10
    0 4 11
    0 4 11
    0 -4 -12
    0 5 0
    0 5 1
    0 5 -1
    0 5 2
    0 5 3
    0 -5 -3
    0 -5 3
    0 5 4
    0 -5 4
    0 -5 4
    0 5 4
    0 -5 5
    0 5 5
    0 5 5
    0 5 6
    0 5 6
    0 -5 6
    0 5 7
    0 -5 8
    0 5 8
    0 -5 8
    0 -5 8
    0 -5 9
    0 -5 9
    0 5 10
    0 -5 10
    0 -5 10
    0 5 11
    0 -6 0
    0 6 0
    0 -6 1
    0 6 1
    0 -6 -1
    0 6 2
    0 6 2
    0 6 2
    0 6 3
    0 -6 3
    0 6 3
    0 -6 3
    0 -6 4
    0 -6 4
    0 6 4
    0 -6 4
    0 6 4
    0 6 5
    0 -6 5
    0 -6 5
    0 6 6
    0 6 6
    0 -6 6
    0 -6 6
    0 -6 7
    0 6 7
    0 6 7
    0 -6 7
    0 -6 8
    0 -6 8
    0 -6 8
    0 -6 9
    0 -6 9
    0 -6 10
    0 6 10
    0 7 0
    0 -7 0
    0 -7 1
    0 7 1
    0 -7 -1
    0 -7 -1
    0 -7 2
    0 -7 2
    0 7 2
    0 -7 -2
    0 7 2
    0 -7 2
    0 -7 2
    0 -7 3
    0 7 3
    0 7 3
    0 7 3
    0 -7 -3
    0 7 4
    0 7 4
    0 7 4
    0 -7 4
    0 -7 4
    0 -7 -4
    0 -7 4
    0 7 5
    0 -7 5
    0 7 5
    0 7 5
    0 -7 -5
    0 -7 5
    0 -7 6
    0 7 6
    0 7 6
    0 -7 6
    0 -7 -6
    0 7 6
    0 -7 7
    0 -7 7
    0 7 7
    0 -7 -7
    0 -7 8
    0 -7 8
    0 -7 8
    0 7 8
    0 -7 -9
    0 -7 9
    0 -7 9
    0 -7 -10
    0 -8 0
    0 -8 0
    0 -8 1
    0 -8 -1
    0 -8 1
    0 8 1
    0 -8 1
    0 8 2
    0 -8 2
    0 8 2
    0 -8 2
    0 -8 2
    0 -8 3
    0 -8 -3
    0 8 3
    0 8 3
    0 -8 4
    0 8 4
    0 8 4
    0 -8 -4
    0 8 5
    0 -8 5
    0 8 5
    0 -8 -5
    0 -8 6
    0 -8 -6
    0 8 6
    0 -8 6
    0 -8 -7
    0 -8 7
    0 8 7
    0 8 8
    0 -8 -8
    0 -8 8
    0 -8 9
    0 8 9
    0 -9 0
    0 9 0
    0 -9 1
    0 -9 -1
    0 -9 1
    0 -9 1
    0 9 1
    0 9 2
    0 -9 2
    0 -9 2
    0 -9 2
    0 -9 -2
    0 9 3
    0 -9 -4
    0 9 5
    0 -9 5
    0 9 6
    0 -9 -6
    0 -9 7
    0 -9 -7
    0 -9 7
    0 9 7
    0 9 8
    0 -9 8
    0 -9 9
    0 9 9
    0 -10 0
    0 10 0
    0 10 1
    0 -10 -1
    0 10 -1
    0 -10 1
    0 -10 2
    0 10 2
    0 -10 2
    0 10 3
    0 -10 3
    0 10 4
    0 10 5
    0 -10 5
    0 -10 5
    0 10 6
    0 -10 6
    0 -10 6
    0 -10 -7
    0 10 7
    0 -10 8
    0 11 0
    0 -11 0
    0 11 -1
    0 -11 1
    0 11 1
    0 -11 -1
    0 11 -2
    0 -11 -2
    0 11 3
    0 -11 -3
    0 -11 -4
    0 11 4
    0 -11 -5
    0 11 5
    0 -11 6
    0 11 6
    0 -12 0
    0 12 1
    0 -12 -1
    0 12 2
    0 -12 -2
    0 -12 -3
    0 12 3
    0 -12 -4
    -1 0 13
    -1 0 12
    -1 0 11
    -1 0 10
    -1 0 10
    -1 0 9
    -1 0 9
    -1 0 9
    -1 0 8
    -1 0 8
    -1 0 8
    -1 0 7
    -1 0 7
    -1 0 7
    -1 0 7
    -1 0 6
    -1 0 6
    -1 0 5
    -1 0 5
    -1 0 3
    -1 0 3
    -1 0 1
    1 0 0
    -1 0 0
    1 0 1
    1 0 2
    1 0 3
    1 0 4
    1 0 5
    1 0 6
    1 0 6
    1 0 7
    1 0 7
    1 0 7
    1 0 7
    1 0 8
    1 0 8
    1 0 8
    1 0 8
    1 0 9
    1 0 9
    1 0 10
    1 0 11
    1 0 12
    -1 -1 13
    -1 1 13
    -1 1 12
    -1 -1 12
    -1 1 11
    -1 -1 11
    -1 -1 10
    -1 1 10
    -1 -1 10
    -1 1 10
    -1 1 9
    -1 1 9
    -1 -1 9
    -1 -1 9
    -1 1 9
    -1 1 9
    -1 -1 8
    -1 -1 8
    -1 1 8
    -1 -1 8
    -1 1 8
    -1 1 8
    -1 1 8
    -1 -1 7
    -1 -1 7
    -1 1 7
    -1 1 7
    -1 -1 7
    -1 1 7
    -1 1 7
    -1 1 6
    -1 1 6
    -1 -1 6
    -1 1 5
    -1 1 5
    -1 -1 5
    -1 -1 4
    -1 1 4
    -1 1 4
    -1 -1 3
    -1 -1 3
    -1 1 3
    -1 1 3
    -1 -1 2
    -1 -1 2
    -1 1 2
    -1 -1 2
    -1 1 1
    -1 1 1
    -1 1 1
    -1 -1 1
    1 -1 0
    -1 1 0
    -1 -1 0
    1 1 2
    1 -1 2
    1 -1 3
    1 1 3
    1 1 4
    1 1 5
    1 -1 6
    1 1 6
    1 1 7
    1 -1 7
    1 1 7
    1 1 7
    1 -1 7
    1 -1 7
    1 1 7
    1 1 8
    1 1 8
    1 -1 8
    1 1 8
    1 -1 8
    1 -1 8
    1 1 8
    1 1 9
    1 1 9
    1 -1 9
    1 -1 9
    1 1 9
    1 1 9
    1 -1 10
    1 1 10
    1 -1 11
    1 1 11
    1 -1 12
    1 1 12
    -1 -2 12
    -1 2 12
    -1 2 11
    -1 -2 11
    -1 2 10
    -1 -2 10
    -1 2 10
    -1 2 9
    -1 2 9
    -1 2 9
    -1 -2 9
    -1 2 9
    -1 2 9
    -1 -2 9
    -1 2 8
    -1 -2 8
    -1 2 8
    -1 2 8
    -1 -2 8
    -1 2 8
    -1 -2 8
    -1 2 7
    -1 2 7
    -1 2 7
    -1 -2 7
    -1 -2 7
    -1 2 7
    -1 -2 6
    -1 2 6
    -1 2 6
    -1 2 6
    -1 -2 6
    -1 2 5
    -1 -2 5
    -1 2 5
    -1 -2 5
    -1 -2 4
    -1 -2 4
    -1 2 4
    -1 -2 3
    -1 -2 3
    -1 2 2
    -1 -2 2
    -1 2 2
    -1 -2 1
    -1 2 1
    -1 2 1
    -1 2 1
    1 2 -1
    1 2 3
    1 -2 3
    1 -2 4
    1 2 4
    1 -2 5
    1 2 5
    1 2 5
    1 2 6
    1 2 6
    1 -2 6
    1 -2 6
    1 2 6
    1 2 7
    1 -2 7
    1 2 7
    1 2 7
    1 -2 7
    1 -2 7
    1 -2 8
    1 -2 8
    1 2 8
    1 2 8
    1 2 8
    1 2 9
    1 2 9
    1 -2 9
    1 2 9
    1 2 9
    1 -2 9
    1 -2 10
    1 2 10
    1 2 11
    1 -2 11
    1 2 12
    -1 3 12
    -1 3 11
    -1 -3 11
    -1 3 11
    -1 3 10
    -1 3 10
    -1 -3 10
    -1 3 9
    -1 -3 9
    -1 3 9
    -1 3 9
    -1 -3 9
    -1 -3 9
    -1 3 9
    -1 3 9
    -1 -3 8
    -1 3 8
    -1 3 8
    -1 3 8
    -1 -3 8
    -1 -3 8
    -1 3 8
    -1 3 7
    -1 3 7
    -1 -3 7
    -1 3 7
    -1 3 7
    -1 -3 7
    -1 3 6
    -1 -3 6
    -1 3 6
    -1 3 6
    -1 3 5
    -1 -3 5
    -1 3 4
    -1 3 4
    -1 -3 4
    -1 -3 3
    -1 3 3
    -1 3 3
    -1 3 2
    1 3 -1
    -1 3 1
    -1 3 1
    -1 3 0
    1 3 0
    1 -3 0
    1 3 0
    -1 3 0
    1 3 1
    -1 3 -1
    -1 3 -1
    -1 -3 -1
    1 -3 1
    1 3 2
    1 -3 2
    1 3 3
    1 -3 3
    1 3 4
    1 -3 4
    1 3 5
    1 -3 5
    1 3 5
    1 3 5
    1 3 6
    1 3 6
    1 -3 6
    1 3 6
    1 -3 6
    1 3 7
    1 -3 7
    1 -3 7
    1 3 7
    1 3 7
    1 3 8
    1 3 8
    1 3 8
    1 -3 8
    1 -3 8
    1 -3 9
    1 3 9
    1 3 10
    1 -3 10
    1 3 11
    1 -4 -12
    -1 4 11
    -1 4 11
    -1 4 10
    -1 -4 10
    -1 -4 10
    -1 4 9
    -1 4 9
    -1 -4 9
    -1 4 9
    -1 4 9
    -1 -4 9
    -1 4 9
    -1 -4 8
    -1 4 8
    -1 4 8
    -1 -4 8
    -1 4 8
    -1 -4 8
    -1 4 8
    -1 4 8
    -1 -4 8
    -1 -4 7
    -1 4 7
    -1 4 7
    -1 4 7
    -1 4 7
    -1 -4 7
    -1 4 6
    -1 4 6
    -1 -4 6
    -1 4 5
    -1 -4 5
    -1 4 5
    -1 4 5
    -1 4 4
    -1 4 4
    -1 -4 4
    -1 4 3
    -1 4 3
    -1 4 2
    -1 4 2
    -1 4 1
    1 4 -1
    1 4 0
    -1 4 0
    -1 -4 -1
    1 -4 1
    1 4 1
    1 4 1
    -1 4 -1
    -1 4 -1
    1 -4 2
    1 4 2
    1 4 2
    -1 -4 -2
    1 4 3
    1 -4 3
    1 4 3
    1 4 4
    1 4 4
    1 4 4
    1 -4 4
    1 4 5
    1 4 5
    1 -4 5
    1 4 5
    1 4 6
    1 -4 6
    1 4 6
    1 4 6
    1 4 6
    1 -4 6
    1 4 7
    1 4 7
    1 -4 7
    1 4 7
    1 -4 7
    1 4 8
    -1 -4 -8
    1 4 8
    1 -4 8
    1 4 8
    1 4 8
    1 -4 8
    1 -4 8
    1 -4 9
    1 4 9
    1 4 10
    1 -4 10
    1 4 11
    1 -5 -12
    -1 5 11
    -1 5 10
    -1 -5 10
    -1 -5 9
    -1 -5 9
    -1 -5 8
    -1 -5 8
    -1 -5 8
    -1 5 8
    -1 5 8
    -1 5 7
    -1 5 7
    -1 -5 7
    -1 -5 7
    -1 -5 6
    -1 5 6
    -1 -5 6
    -1 -5 5
    -1 -5 5
    -1 -5 4
    -1 5 4
    -1 -5 4
    -1 5 3
    -1 5 3
    -1 5 2
    -1 5 2
    1 5 -1
    -1 5 1
    -1 5 0
    1 5 0
    -1 5 -1
    1 5 1
    1 5 2
    -1 -5 -3
    1 -5 3
    1 -5 3
    1 5 3
    1 5 3
    1 -5 4
    -1 -5 -4
    1 5 4
    1 -5 4
    1 5 5
    1 5 5
    1 -5 5
    1 -5 6
    -1 -5 -6
    1 5 6
    1 5 7
    1 5 7
    1 -5 8
    1 5 8
    1 5 9
    1 -5 9
    1 -5 9
    1 -5 10
    -1 -5 -11
    -1 6 11
    1 -6 -11
    -1 6 10
    -1 -6 10
    -1 -6 9
    -1 -6 9
    -1 6 9
    -1 -6 8
    -1 6 8
    -1 -6 8
    -1 6 8
    -1 -6 8
    -1 6 8
    -1 -6 7
    -1 -6 7
    -1 6 7
    -1 -6 6
    -1 6 6
    -1 -6 6
    -1 6 6
    -1 6 5
    -1 6 5
    -1 -6 5
    -1 6 5
    -1 -6 5
    -1 6 4
    -1 -6 4
    -1 -6 4
    -1 -6 4
    1 -6 -4
    -1 6 4
    -1 6 3
    -1 6 3
    -1 -6 3
    -1 -6 3
    -1 6 3
    1 -6 -2
    -1 6 2
    -1 6 1
    1 -6 -1
    -1 -6 1
    1 6 0
    1 -6 0
    -1 6 0
    -1 -6 0
    1 -6 1
    1 6 1
    1 -6 1
    1 6 1
    -1 6 -1
    1 -6 2
    1 -6 2
    1 6 2
    1 -6 3
    1 -6 3
    1 6 3
    1 -6 3
    1 -6 4
    1 6 4
    1 6 5
    1 6 5
    1 -6 6
    1 6 6
    1 6 6
    1 -6 7
    1 6 7
    1 -6 7
    1 6 7
    1 -6 8
    1 -6 8
    1 -6 8
    1 6 8
    1 -6 9
    1 6 9
    1 -6 9
    -1 -6 -10
    1 -6 10
    1 6 10
    -1 7 10
    -1 -7 10
    -1 -7 9
    -1 7 9
    -1 -7 8
    -1 -7 8
    -1 -7 8
    -1 -7 7
    1 -7 -7
    -1 -7 7
    -1 7 7
    -1 7 7
    -1 -7 6
    -1 7 6
    -1 -7 6
    -1 7 6
    1 -7 -6
    -1 7 6
    -1 -7 5
    -1 7 5
    -1 7 5
    -1 7 5
    1 -7 -5
    -1 -7 5
    -1 -7 4
    -1 7 4
    -1 -7 4
    -1 -7 4
    1 -7 -4
    -1 7 4
    1 -7 -3
    -1 7 3
    -1 -7 3
    -1 -7 3
    1 -7 -2
    -1 -7 2
    -1 7 2
    -1 -7 1
    1 -7 -1
    -1 7 1
    1 -7 0
    -1 7 0
    -1 -7 0
    1 -7 0
    1 -7 1
    1 -7 1
    1 7 1
    1 -7 1
    1 7 1
    1 -7 1
    1 -7 2
    1 -7 2
    -1 -7 -2
    1 -7 2
    1 -7 2
    1 7 2
    1 7 2
    1 -7 2
    1 7 2
    1 -7 3
    -1 -7 -3
    1 -7 3
    1 7 3
    1 -7 3
    1 -7 3
    1 7 3
    -1 -7 -4
    1 7 4
    1 7 5
    -1 -7 -5
    1 -7 5
    1 7 5
    1 -7 6
    1 7 6
    1 7 6
    1 7 6
    1 -7 7
    -1 -7 -7
    1 7 7
    1 -7 7
    1 7 8
    1 -7 8
    -1 -7 -8
    1 -7 8
    1 -7 8
    1 -7 9
    1 -7 9
    1 7 9
    -1 -7 -9
    1 7 10
    -1 8 10
    1 -8 -10
    1 -8 -9
    -1 -8 9
    1 -8 -8
    -1 -8 8
    1 -8 -7
    -1 -8 7
    -1 8 7
    -1 -8 7
    -1 8 6
    1 -8 -6
    -1 -8 6
    -1 8 6
    1 -8 -5
    -1 8 5
    -1 -8 5
    1 -8 -4
    -1 -8 4
    -1 -8 4
    -1 8 4
    -1 8 4
    1 -8 -3
    -1 -8 3
    -1 8 3
    -1 8 3
    -1 -8 3
    -1 8 2
    -1 8 2
    1 -8 -1
    -1 -8 1
    -1 8 1
    1 -8 -1
    1 8 0
    1 -8 0
    1 -8 0
    1 -8 0
    1 -8 0
    1 -8 1
    1 8 1
    1 -8 1
    1 -8 1
    1 -8 1
    1 -8 2
    1 -8 2
    -1 -8 -2
    1 -8 2
    1 8 2
    1 -8 2
    1 8 2
    1 -8 3
    1 -8 3
    -1 -8 -3
    1 8 3
    1 8 3
    1 -8 3
    -1 -8 -4
    1 8 4
    1 -8 4
    1 8 4
    1 8 4
    1 -8 5
    -1 -8 -5
    1 8 5
    1 8 5
    1 8 5
    1 -8 6
    -1 -8 -6
    1 8 6
    1 -8 7
    1 8 7
    1 -8 7
    -1 -8 -7
    1 8 8
    1 -8 8
    1 -8 9
    1 8 9
    -1 -9 9
    -1 -9 8
    -1 9 8
    -1 9 7
    -1 -9 7
    -1 -9 6
    -1 9 6
    1 -9 -6
    -1 -9 6
    -1 -9 5
    1 -9 -5
    -1 -9 4
    -1 9 4
    -1 9 4
    -1 -9 4
    -1 -9 3
    -1 9 3
    -1 9 3
    -1 -9 2
    1 -9 -2
    -1 9 2
    1 9 -1
    1 -9 -1
    -1 9 1
    1 -9 -1
    -1 -9 1
    1 -9 0
    1 9 0
    1 -9 0
    1 -9 0
    1 -9 1
    1 -9 1
    1 9 1
    1 -9 1
    -1 -9 -1
    1 9 2
    -1 -9 -2
    1 -9 2
    1 -9 2
    1 -9 2
    1 -9 3
    -1 -9 -4
    1 9 4
    1 9 5
    1 -9 5
    1 9 6
    1 -9 6
    1 -9 7
    1 9 7
    1 -9 7
    1 9 8
    1 -9 8
    -1 10 8
    -1 10 7
    -1 -10 7
    1 -10 -6
    -1 -10 6
    -1 10 6
    1 -10 -6
    -1 10 5
    1 -10 -5
    -1 -10 5
    -1 -10 5
    -1 -10 4
    -1 -10 4
    1 -10 -4
    1 -10 -3
    -1 10 3
    1 -10 -3
    -1 10 2
    1 10 -2
    1 -10 -2
    1 -10 -2
    -1 10 1
    -1 -10 1
    1 -10 -1
    1 -10 -1
    1 10 -1
    -1 10 0
    -1 -10 0
    1 -10 0
    1 -10 0
    1 10 0
    1 -10 1
    1 -10 1
    1 -10 1
    1 10 1
    1 -10 2
    1 10 3
    1 -10 3
    1 10 4
    1 -10 5
    1 10 5
    1 -10 6
    1 10 6
    1 10 7
    1 -10 7
    -1 11 6
    1 -11 -5
    -1 11 5
    -1 11 4
    1 -11 -4
    1 -11 -3
    -1 11 2
    1 -11 -2
    1 11 -1
    -1 -11 1
    1 -11 -1
    -1 11 1
    1 11 0
    -1 11 0
    -1 -11 0
    1 -11 0
    -1 -11 -1
    -1 11 -1
    1 11 2
    -1 11 -2
    -1 -11 -2
    -1 11 -3
    1 11 3
    -1 -11 -3
    -1 11 -4
    -1 -11 -4
    1 11 4
    1 -11 5
    1 11 5
    -1 -11 -5
    1 -11 6
    -1 12 4
    1 -12 -4
    1 -12 -3
    -1 12 3
    1 -12 -2
    -1 -12 1
    -1 12 1
    -1 -12 0
    -1 12 0
    -1 12 -1
    -1 -12 -1
    -1 -12 -2
    -1 -12 -3
    -1 -12 -4
    -2 0 13
    -2 0 12
    -2 0 11
    -2 0 10
    -2 0 10
    -2 0 9
    -2 0 9
    -2 0 9
    -2 0 8
    -2 0 8
    -2 0 8
    -2 0 8
    -2 0 7
    -2 0 7
    -2 0 7
    -2 0 7
    -2 0 7
    -2 0 6
    -2 0 6
    -2 0 6
    -2 0 5
    -2 0 5
    -2 0 4
    -2 0 4
    -2 0 4
    -2 0 3
    -2 0 3
    -2 0 3
    -2 0 1
    2 0 0
    -2 0 0
    -2 0 -1
    2 0 1
    2 0 2
    2 0 3
    2 0 4
    2 0 5
    2 0 5
    2 0 5
    2 0 6
    2 0 6
    2 0 7
    2 0 7
    2 0 8
    2 0 8
    2 0 8
    2 0 9
    2 0 10
    2 0 11
    -2 1 13
    -2 -1 13
    -2 1 12
    -2 1 11
    -2 1 10
    -2 -1 10
    -2 1 10
    -2 -1 10
    -2 1 9
    -2 1 9
    -2 1 9
    -2 -1 9
    -2 1 9
    -2 -1 9
    -2 1 8
    -2 1 8
    -2 -1 8
    -2 1 8
    -2 1 8
    -2 -1 8
    -2 1 8
    -2 -1 8
    -2 1 7
    -2 -1 7
    -2 -1 7
    -2 1 7
    -2 1 7
    -2 1 7
    -2 1 7
    -2 -1 6
    -2 1 6
    -2 -1 6
    -2 1 6
    -2 1 5
    -2 -1 5
    -2 -1 5
    -2 -1 4
    -2 -1 4
    -2 1 4
    -2 1 4
    -2 1 3
    -2 1 3
    -2 1 3
    -2 1 3
    -2 -1 3
    -2 1 1
    -2 -1 1
    -2 1 1
    -2 1 0
    2 1 0
    -2 -1 0
    2 -1 0
    2 -1 2
    2 1 2
    2 1 3
    2 1 4
    2 1 5
    2 1 5
    2 1 5
    2 -1 6
    2 -1 6
    2 1 6
    2 1 6
    2 1 6
    2 -1 7
    2 1 7
    2 1 7
    2 -1 7
    2 1 7
    2 1 7
    2 -1 8
    2 1 8
    -2 -1 -8
    2 1 8
    2 -1 8
    2 1 8
    -2 1 -8
    2 -1 8
    2 -1 9
    2 1 9
    2 1 10
    2 -1 10
    2 1 11
    2 -1 11
    2 -2 -13
    -2 2 13
    -2 -2 12
    -2 2 12
    -2 2 11
    -2 -2 11
    -2 2 11
    -2 -2 10
    -2 2 10
    -2 2 10
    -2 2 10
    -2 2 9
    -2 2 9
    -2 2 9
    -2 2 9
    -2 -2 9
    -2 -2 9
    -2 -2 9
    -2 2 9
    -2 2 8
    -2 2 8
    -2 2 8
    -2 -2 8
    -2 2 8
    -2 -2 8
    -2 2 8
    -2 -2 8
    -2 2 7
    -2 -2 7
    -2 2 7
    -2 2 7
    -2 2 7
    -2 2 7
    -2 -2 7
    -2 -2 6
    -2 2 6
    -2 2 6
    -2 -2 5
    -2 2 5
    -2 -2 4
    -2 2 4
    -2 2 3
    -2 -2 3
    -2 2 3
    -2 2 2
    -2 -2 2
    -2 2 2
    -2 2 1
    -2 2 1
    -2 -2 1
    2 2 2
    2 -2 2
    2 2 3
    2 -2 3
    2 2 4
    2 -2 4
    2 2 5
    2 2 5
    2 -2 5
    2 -2 6
    2 2 6
    2 -2 6
    2 2 6
    2 2 6
    2 -2 7
    2 2 7
    2 2 7
    2 2 7
    2 2 7
    2 -2 8
    2 2 8
    2 2 8
    -2 -2 -8
    2 2 8
    2 2 8
    2 -2 8
    -2 2 -8
    2 -2 9
    2 2 9
    2 -2 10
    2 2 10
    2 2 11
    2 -2 11
    -2 3 12
    -2 3 11
    -2 -3 11
    -2 3 11
    -2 3 10
    -2 3 10
    -2 -3 10
    -2 3 9
    -2 -3 9
    -2 3 9
    -2 3 9
    -2 -3 9
    -2 3 9
    -2 3 9
    -2 3 8
    -2 3 8
    -2 -3 8
    -2 -3 8
    -2 3 8
    -2 3 8
    -2 -3 8
    -2 3 8
    -2 3 7
    -2 3 7
    -2 3 7
    -2 3 7
    -2 -3 7
    -2 -3 7
    -2 -3 7
    -2 3 7
    -2 -3 6
    -2 3 6
    -2 3 6
    -2 3 6
    -2 3 6
    -2 3 6
    -2 -3 6
    -2 -3 5
    -2 3 5
    -2 3 4
    -2 -3 4
    -2 3 4
    -2 3 3
    -2 3 3
    -2 3 2
    -2 -3 2
    2 3 -1
    -2 3 1
    -2 -3 1
    2 -3 -1
    -2 3 0
    -2 -3 0
    -2 -3 -1
    -2 3 -1
    2 -3 1
    2 3 1
    2 3 2
    -2 -3 -2
    2 -3 2
    2 3 3
    2 -3 3
    -2 3 -3
    2 3 4
    2 3 4
    2 3 4
    2 -3 4
    2 -3 4
    2 -3 5
    2 3 5
    2 3 5
    2 -3 6
    2 3 6
    2 -3 6
    2 3 6
    -2 3 -6
    -2 -3 -6
    2 3 6
    2 -3 7
    2 3 7
    2 3 7
    -2 3 -7
    2 3 7
    -2 -3 -7
    2 -3 7
    2 3 7
    2 3 8
    2 3 8
    2 3 8
    2 -3 8
    -2 -3 -8
    -2 3 -8
    2 -3 8
    2 3 8
    2 3 9
    2 -3 9
    2 3 9
    2 -3 10
    2 3 10
    2 3 11
    2 -3 11
    2 -4 -12
    -2 4 12
    -2 4 11
    -2 4 11
    -2 -4 10
    -2 4 10
    -2 -4 10
    -2 4 10
    -2 4 9
    -2 4 9
    -2 4 9
    -2 4 9
    -2 -4 9
    -2 -4 9
    -2 -4 9
    -2 -4 8
    -2 -4 8
    -2 4 8
    -2 4 8
    -2 4 8
    -2 -4 8
    -2 4 8
    -2 4 7
    -2 4 7
    -2 -4 7
    -2 -4 7
    -2 4 7
    -2 4 7
    -2 -4 7
    -2 4 7
    -2 -4 6
    -2 4 6
    -2 4 6
    -2 4 5
    -2 4 5
    -2 4 4
    -2 4 4
    -2 4 3
    -2 4 3
    -2 4 2
    2 4 -2
    -2 -4 1
    -2 4 1
    2 4 -1
    -2 4 1
    -2 4 0
    2 4 0
    2 4 0
    2 -4 0
    -2 -4 0
    -2 4 0
    2 4 1
    -2 -4 -1
    -2 4 -1
    2 -4 1
    -2 -4 -2
    2 4 2
    -2 4 -2
    -2 -4 -3
    2 4 3
    2 4 3
    2 -4 3
    -2 4 -4
    2 4 4
    2 4 4
    2 4 4
    2 -4 4
    -2 -4 -4
    2 -4 5
    2 -4 5
    2 4 5
    2 4 5
    2 4 5
    2 -4 5
    -2 4 -5
    2 4 6
    2 4 6
    -2 -4 -6
    2 -4 6
    2 -4 6
    2 4 6
    -2 4 -6
    2 4 6
    2 -4 7
    2 4 7
    2 4 7
    2 4 7
    -2 -4 -7
    2 -4 7
    2 -4 8
    2 4 8
    2 4 8
    2 4 9
    2 4 9
    2 4 10
    2 -4 10
    2 -5 -12
    2 -5 -11
    -2 5 11
    -2 5 10
    -2 -5 10
    -2 5 9
    -2 -5 9
    -2 -5 9
    -2 5 8
    -2 -5 8
    -2 5 8
    -2 -5 8
    -2 5 8
    -2 -5 7
    -2 -5 7
    -2 -5 7
    -2 5 7
    -2 -5 6
    -2 5 6
    -2 -5 6
    -2 5 5
    -2 5 5
    -2 -5 5
    -2 -5 5
    -2 -5 4
    -2 5 4
    -2 -5 4
    -2 5 4
    -2 5 3
    -2 5 2
    -2 5 1
    2 5 0
    -2 5 0
    2 5 1
    2 -5 2
    2 5 2
    2 -5 2
    -2 -5 -2
    2 5 3
    -2 -5 -3
    2 5 3
    2 -5 3
    2 -5 4
    2 -5 4
    2 5 4
    2 5 4
    -2 -5 -4
    2 -5 4
    2 -5 5
    2 5 5
    2 5 5
    -2 -5 -5
    2 5 6
    2 5 6
    2 5 7
    2 5 7
    2 5 8
    2 -5 8
    2 -5 8
    2 5 9
    2 -5 9
    2 -5 10
    -2 6 12
    2 -6 -12
    2 -6 -11
    -2 6 11
    -2 6 10
    -2 -6 10
    -2 6 9
    -2 -6 9
    -2 -6 9
    2 -6 -9
    -2 -6 8
    -2 -6 8
    -2 6 8
    -2 -6 8
    -2 6 7
    -2 6 7
    -2 -6 7
    -2 -6 7
    -2 -6 7
    -2 6 6
    -2 6 6
    -2 -6 6
    -2 -6 6
    -2 -6 5
    -2 -6 5
    -2 6 5
    -2 6 5
    -2 -6 5
    -2 6 5
    -2 -6 4
    -2 -6 4
    -2 -6 4
    -2 6 4
    -2 -6 3
    -2 6 3
    -2 6 2
    -2 -6 2
    2 -6 -2
    2 -6 -1
    -2 6 1
    2 6 0
    -2 6 0
    2 -6 0
    2 -6 1
    2 6 1
    2 6 1
    2 -6 2
    2 -6 2
    2 -6 2
    -2 -6 -2
    2 6 2
    2 6 2
    2 -6 2
    2 -6 3
    2 -6 3
    2 -6 3
    2 6 3
    2 -6 3
    -2 -6 -3
    2 -6 4
    2 6 4
    2 6 4
    2 -6 4
    2 -6 4
    2 6 5
    2 6 5
    2 -6 5
    2 6 6
    2 -6 6
    2 6 6
    2 6 7
    2 -6 7
    2 -6 8
    2 6 8
    2 -6 8
    2 -6 8
    2 -6 9
    2 6 9
    2 -6 9
    2 -6 10
    2 -7 -11
    -2 7 10
    -2 -7 10
    -2 7 9
    -2 -7 9
    2 -7 -9
    -2 -7 8
    -2 7 8
    -2 7 7
    -2 -7 7
    -2 -7 7
    -2 7 7
    -2 -7 6
    -2 7 6
    2 -7 -5
    -2 -7 5
    -2 7 5
    -2 -7 4
    2 -7 -4
    -2 7 4
    -2 -7 4
    2 -7 -3
    -2 -7 3
    -2 7 3
    -2 -7 3
    -2 7 3
    -2 -7 2
    -2 7 2
    2 -7 -2
    2 7 -1
    2 -7 -1
    2 -7 -1
    -2 7 1
    2 -7 -1
    -2 -7 0
    2 -7 0
    2 -7 0
    2 -7 0
    -2 7 0
    2 -7 0
    -2 -7 -1
    2 -7 1
    2 -7 1
    2 7 1
    2 -7 1
    2 -7 1
    2 -7 2
    2 -7 2
    2 7 2
    2 -7 2
    -2 -7 -2
    2 -7 2
    2 7 2
    2 -7 2
    2 -7 3
    -2 -7 -3
    2 7 3
    2 -7 3
    2 7 3
    2 -7 3
    -2 -7 -3
    2 -7 4
    2 -7 4
    2 7 4
    2 7 4
    -2 -7 -4
    2 -7 4
    2 -7 5
    2 7 5
    2 7 5
    2 -7 5
    -2 -7 -5
    2 -7 6
    2 -7 6
    2 7 6
    2 7 7
    -2 -7 -7
    2 -7 7
    2 7 8
    2 -7 8
    2 -7 8
    2 -7 8
    2 7 9
    2 -7 9
    2 -7 9
    -2 8 10
    -2 8 9
    -2 -8 9
    -2 8 8
    -2 -8 8
    -2 -8 7
    2 -8 -7
    -2 8 6
    -2 -8 6
    -2 -8 6
    2 -8 -6
    -2 -8 5
    -2 8 5
    2 -8 -5
    -2 8 5
    -2 8 4
    -2 -8 4
    2 -8 -4
    -2 -8 4
    -2 8 4
    -2 -8 3
    -2 8 3
    -2 8 3
    -2 -8 3
    2 -8 -2
    -2 8 2
    2 -8 -2
    -2 8 1
    2 -8 -1
    2 -8 -1
    2 8 -1
    2 -8 -1
    2 -8 -1
    2 8 0
    2 -8 0
    2 -8 0
    2 -8 0
    2 -8 0
    2 -8 1
    2 -8 1
    2 -8 1
    2 8 1
    2 -8 1
    2 -8 2
    2 -8 2
    2 -8 2
    2 -8 2
    2 8 2
    2 8 2
    2 8 3
    -2 -8 -3
    2 -8 3
    2 -8 3
    2 8 3
    2 -8 3
    2 -8 3
    2 8 4
    2 -8 4
    2 -8 4
    -2 -8 -4
    2 8 4
    2 8 5
    2 -8 5
    -2 -8 -5
    2 -8 6
    2 8 6
    2 -8 6
    2 8 7
    2 -8 7
    2 8 8
    2 -8 8
    -2 9 9
    -2 -9 9
    2 -9 -8
    -2 -9 7
    2 -9 -7
    -2 -9 6
    -2 9 6
    -2 -9 6
    2 -9 -6
    -2 -9 5
    -2 -9 5
    -2 9 4
    -2 -9 4
    -2 -9 4
    -2 9 4
    -2 -9 4
    -2 9 3
    -2 9 3
    -2 -9 3
    2 -9 -3
    -2 -9 3
    2 -9 -3
    2 -9 -2
    2 -9 -2
    -2 -9 2
    -2 9 2
    -2 -9 2
    2 -9 -1
    2 -9 -1
    2 -9 -1
    2 9 -1
    2 -9 -1
    2 9 0
    2 -9 0
    2 -9 0
    2 -9 0
    2 -9 0
    2 -9 1
    2 -9 1
    2 -9 1
    2 -9 1
    2 -9 2
    2 -9 2
    2 9 3
    2 -9 3
    2 -9 4
    2 9 4
    2 9 5
    2 9 6
    2 -9 6
    2 -9 7
    2 9 7
    2 -9 7
    2 -9 8
    2 -10 -8
    -2 -10 8
    -2 10 7
    -2 -10 7
    -2 10 6
    2 -10 -6
    -2 -10 6
    2 -10 -5
    2 -10 -5
    -2 -10 5
    2 -10 -4
    -2 10 4
    2 -10 -4
    -2 10 3
    -2 -10 3
    2 -10 -3
    2 -10 -3
    -2 10 2
    2 -10 -2
    2 -10 -2
    -2 -10 2
    -2 10 1
    2 -10 -1
    2 -10 -1
    2 -10 0
    2 -10 0
    2 10 0
    2 -10 0
    2 -10 1
    2 -10 1
    2 10 2
    2 -10 2
    2 -10 3
    2 10 3
    2 10 4
    2 -10 4
    2 10 5
    2 10 6
    2 -10 6
    2 -10 6
    2 -10 7
    -2 11 7
    -2 11 6
    -2 11 5
    2 -11 -4
    2 -11 -3
    -2 11 3
    -2 11 2
    -2 -11 2
    2 -11 -2
    2 -11 -1
    -2 11 1
    -2 11 0
    -2 -11 0
    -2 -11 -1
    -2 11 -1
    -2 -11 -2
    -2 11 -2
    2 11 3
    2 -11 3
    2 -11 4
    -2 11 -4
    2 11 4
    -2 -11 -5
    2 -11 5
    -2 12 4
    -2 12 3
    -2 12 2
    -2 12 1
    -2 12 0
    -2 -12 0
    -2 12 -1
    -2 -12 -1
    -2 -12 -2
    -2 12 -2
    -2 -12 -3
    -3 0 13
    -3 0 12
    -3 0 11
    -3 0 10
    -3 0 9
    -3 0 9
    -3 0 9
    -3 0 8
    -3 0 8
    -3 0 8
    -3 0 8
    -3 0 8
    -3 0 7
    -3 0 7
    -3 0 7
    -3 0 6
    -3 0 6
    -3 0 6
    -3 0 5
    -3 0 5
    -3 0 5
    -3 0 3
    -3 0 3
    -3 0 2
    -3 0 1
    3 0 0
    -3 0 -1
    3 0 1
    3 0 2
    -3 0 -2
    3 0 3
    -3 0 -3
    3 0 4
    3 0 4
    -3 0 -5
    3 0 5
    3 0 5
    3 0 5
    3 0 6
    3 0 6
    3 0 6
    3 0 7
    -3 0 -7
    3 0 7
    3 0 8
    3 0 8
    3 0 9
    3 0 10
    3 0 11
    -3 -1 13
    -3 1 13
    -3 1 12
    -3 1 11
    -3 1 10
    -3 -1 10
    -3 1 10
    -3 1 9
    -3 1 9
    -3 -1 9
    -3 1 8
    -3 1 8
    -3 -1 8
    -3 1 8
    -3 -1 8
    -3 1 8
    -3 1 8
    -3 1 8
    -3 1 7
    -3 -1 7
    -3 1 7
    -3 1 7
    -3 1 7
    -3 -1 6
    -3 1 6
    -3 1 6
    -3 1 6
    -3 1 5
    -3 -1 5
    -3 1 5
    -3 1 5
    -3 -1 4
    -3 1 4
    -3 1 4
    -3 1 3
    -3 1 3
    -3 1 2
    3 1 -1
    -3 1 1
    3 -1 -1
    3 -1 0
    3 1 0
    -3 1 -1
    3 1 2
    -3 1 -2
    3 1 3
    -3 1 -3
    3 1 4
    3 -1 4
    3 1 4
    -3 1 -4
    3 1 5
    3 1 5
    3 1 5
    -3 1 -5
    3 -1 5
    3 -1 5
    3 1 6
    3 -1 6
    3 1 6
    3 1 6
    3 -1 6
    -3 1 -6
    3 -1 7
    3 1 7
    3 -1 7
    -3 -1 -7
    3 1 7
    3 1 7
    -3 1 -7
    3 -1 8
    3 1 8
    -3 1 -8
    -3 -1 -8
    3 1 8
    3 -1 8
    3 1 8
    3 -1 9
    3 1 9
    3 -1 10
    3 1 10
    3 -1 11
    3 1 11
    -3 -2 13
    -3 2 13
    -3 -2 12
    -3 2 12
    -3 -2 11
    -3 2 11
    -3 2 10
    -3 -2 10
    -3 2 9
    -3 2 9
    -3 2 9
    -3 2 9
    -3 -2 9
    -3 2 8
    -3 -2 8
    -3 2 8
    -3 -2 8
    -3 2 8
    -3 -2 8
    -3 2 8
    -3 2 7
    -3 -2 7
    -3 2 7
    -3 2 7
    -3 2 7
    -3 -2 7
    -3 2 7
    -3 2 6
    -3 2 6
    -3 2 6
    -3 2 5
    -3 2 5
    -3 2 4
    -3 -2 4
    -3 2 4
    -3 -2 3
    -3 2 3
    -3 2 2
    -3 -2 2
    -3 2 2
    3 -2 -1
    -3 2 1
    -3 2 1
    -3 -2 1
    3 2 -1
    -3 2 0
    -3 -2 0
    -3 -2 -1
    3 -2 1
    -3 2 -1
    3 2 1
    -3 -2 -2
    3 -2 2
    3 2 2
    -3 2 -2
    3 -2 3
    3 2 3
    -3 -2 -3
    -3 -2 -4
    3 2 4
    -3 2 -4
    3 -2 4
    3 -2 5
    3 2 5
    3 -2 5
    3 2 5
    3 2 5
    3 2 5
    -3 2 -5
    -3 -2 -5
    3 -2 5
    3 -2 6
    3 2 6
    3 -2 6
    3 2 6
    -3 2 -6
    3 2 6
    -3 -2 -6
    3 2 7
    3 2 7
    -3 2 -7
    3 2 7
    3 -2 7
    3 2 7
    -3 -2 -7
    3 -2 7
    3 2 8
    3 -2 8
    3 -2 9
    3 2 9
    3 2 10
    3 -2 10
    3 2 11
    -3 3 13
    3 -3 -13
    -3 3 12
    -3 -3 11
    -3 3 11
    -3 -3 10
    -3 3 10
    -3 -3 9
    -3 3 9
    -3 3 9
    -3 3 9
    -3 -3 9
    -3 3 9
    -3 3 8
    -3 3 8
    -3 3 8
    -3 3 8
    -3 -3 8
    -3 -3 8
    -3 3 7
    -3 3 7
    -3 -3 7
    -3 3 7
    -3 3 7
    -3 -3 7
    -3 3 7
    -3 -3 7
    -3 -3 6
    -3 3 6
    -3 3 6
    -3 3 6
    -3 3 5
    -3 3 4
    -3 -3 4
    -3 3 3
    -3 -3 3
    -3 3 3
    -3 3 2
    -3 3 2
    -3 -3 2
    -3 3 1
    3 -3 -1
    3 3 -1
    -3 -3 1
    -3 3 1
    -3 3 0
    -3 -3 0
    3 -3 1
    3 3 1
    3 -3 2
    3 3 2
    -3 -3 -2
    -3 3 -2
    3 -3 3
    3 3 3
    -3 -3 -3
    3 -3 4
    3 3 4
    -3 3 -4
    -3 -3 -4
    3 3 4
    3 -3 5
    3 3 5
    3 -3 5
    3 3 5
    -3 -3 -5
    -3 3 -5
    3 3 5
    3 -3 5
    3 3 6
    3 3 6
    -3 -3 -6
    -3 3 -6
    3 3 6
    3 -3 6
    3 -3 6
    3 3 7
    3 -3 7
    3 3 7
    3 3 7
    -3 3 -7
    3 3 7
    3 -3 7
    -3 -3 -7
    3 -3 8
    3 3 8
    3 3 8
    3 3 9
    3 -3 9
    3 3 10
    -3 4 12
    3 -4 -12
    -3 4 11
    -3 4 10
    -3 -4 10
    -3 4 10
    -3 4 9
    -3 -4 9
    -3 -4 9
    -3 4 9
    -3 -4 8
    -3 4 8
    -3 4 8
    -3 4 8
    -3 4 8
    -3 -4 8
    -3 -4 8
    -3 4 7
    -3 4 7
    -3 4 7
    -3 -4 7
    -3 -4 7
    -3 -4 7
    -3 4 7
    -3 -4 6
    -3 4 6
    -3 4 6
    -3 -4 6
    -3 4 6
    -3 -4 6
    -3 4 5
    -3 4 5
    -3 4 4
    -3 4 3
    -3 -4 3
    -3 4 3
    -3 4 2
    -3 -4 2
    -3 4 2
    3 4 -2
    3 -4 -2
    -3 4 1
    -3 -4 1
    -3 4 1
    3 4 0
    -3 -4 0
    -3 4 0
    3 -4 0
    -3 -4 -1
    3 -4 1
    3 4 1
    -3 4 -1
    -3 -4 -2
    3 -4 2
    3 4 2
    3 -4 3
    3 4 3
    -3 4 -3
    3 4 3
    -3 -4 -3
    3 -4 4
    3 -4 4
    3 4 4
    -3 -4 -4
    3 4 4
    3 -4 4
    -3 4 -4
    3 -4 5
    3 4 5
    3 4 5
    3 -4 5
    -3 -4 -5
    3 4 5
    3 4 5
    3 -4 5
    -3 4 -5
    3 -4 6
    3 4 6
    -3 4 -6
    -3 -4 -6
    3 4 6
    3 4 6
    3 -4 6
    3 4 6
    3 -4 7
    3 4 7
    3 4 7
    -3 -4 -7
    3 -4 7
    3 4 7
    3 4 8
    3 4 8
    3 4 9
    3 4 9
    3 4 10
    3 -4 10
    3 -5 -12
    3 -5 -11
    -3 5 10
    -3 -5 10
    -3 5 9
    -3 -5 9
    -3 5 8
    -3 -5 8
    -3 -5 8
    -3 -5 7
    -3 5 7
    -3 -5 7
    -3 5 7
    -3 -5 6
    -3 -5 6
    -3 5 6
    -3 5 5
    -3 -5 5
    -3 -5 5
    3 -5 -5
    -3 5 5
    -3 5 4
    -3 5 4
    -3 -5 4
    -3 5 3
    3 -5 -3
    -3 5 2
    -3 -5 2
    -3 5 1
    -3 -5 1
    3 5 0
    -3 -5 0
    3 -5 1
    -3 -5 -1
    3 5 1
    3 -5 1
    3 5 2
    3 -5 2
    -3 -5 -2
    3 5 2
    3 -5 3
    3 -5 3
    3 5 3
    3 -5 3
    3 5 3
    3 -5 3
    -3 -5 -3
    3 -5 4
    -3 -5 -4
    3 5 4
    3 -5 4
    3 -5 4
    3 5 4
    3 5 5
    -3 -5 -5
    3 5 5
    3 -5 5
    3 5 6
    3 5 6
    3 -5 6
    3 5 7
    3 5 8
    3 5 9
    3 -5 10
    3 -6 -12
    -3 6 12
    3 -6 -11
    -3 6 10
    3 -6 -10
    -3 6 9
    3 -6 -9
    -3 -6 9
    -3 6 8
    3 -6 -8
    -3 -6 8
    -3 -6 8
    -3 6 8
    -3 -6 7
    3 -6 -7
    -3 -6 7
    -3 -6 7
    -3 -6 6
    -3 6 6
    3 -6 -6
    -3 -6 6
    -3 6 5
    -3 -6 5
    -3 -6 5
    -3 -6 5
    3 -6 -5
    -3 6 5
    -3 6 4
    -3 6 4
    -3 -6 4
    3 -6 -4
    -3 -6 4
    3 -6 -3
    -3 -6 3
    -3 6 3
    -3 -6 3
    -3 -6 2
    -3 6 2
    3 -6 -2
    -3 6 1
    3 -6 -1
    3 -6 0
    3 -6 0
    -3 -6 0
    3 -6 0
    3 -6 1
    3 6 1
    -3 -6 -1
    3 -6 1
    3 -6 1
    3 -6 1
    -3 -6 -2
    3 6 2
    3 6 2
    3 -6 2
    3 -6 2
    3 -6 2
    3 -6 3
    3 6 3
    3 -6 3
    -3 -6 -3
    3 -6 3
    3 6 3
    3 -6 3
    3 -6 4
    3 6 4
    3 6 4
    3 -6 4
    3 -6 4
    3 6 5
    3 6 5
    3 -6 5
    3 6 6
    3 -6 6
    3 6 7
    3 -6 7
    3 -6 8
    3 -6 8
    3 -6 8
    3 6 8
    3 -7 -11
    -3 7 11
    -3 7 10
    3 -7 -10
    -3 7 9
    -3 -7 9
    3 -7 -9
    -3 7 8
    3 -7 -8
    -3 -7 8
    -3 7 7
    -3 -7 7
    3 -7 -7
    -3 7 7
    -3 -7 6
    -3 7 6
    3 -7 -6
    -3 -7 6
    -3 7 5
    -3 -7 5
    -3 7 5
    -3 -7 5
    3 -7 -5
    -3 -7 5
    -3 -7 4
    -3 -7 4
    -3 7 4
    -3 -7 4
    -3 7 3
    -3 -7 3
    -3 -7 3
    -3 -7 3
    -3 7 2
    3 -7 -2
    3 -7 -2
    3 -7 -2
    -3 -7 1
    3 -7 -1
    3 -7 -1
    3 -7 -1
    3 -7 -1
    -3 7 1
    3 -7 0
    -3 -7 0
    3 -7 0
    3 -7 0
    3 -7 0
    -3 -7 -1
    3 -7 1
    3 -7 1
    3 -7 1
    3 -7 1
    3 -7 1
    3 -7 2
    3 7 2
    3 -7 2
    -3 -7 -2
    3 -7 2
    3 7 2
    3 -7 3
    3 7 3
    -3 -7 -3
    3 -7 3
    3 -7 3
    3 7 3
    3 -7 3
    3 -7 3
    3 -7 4
    -3 -7 -4
    3 7 4
    3 -7 4
    3 -7 4
    -3 -7 -4
    3 -7 4
    3 7 4
    3 7 5
    3 7 5
    3 -7 5
    -3 -7 -5
    3 7 6
    3 -7 6
    3 -7 6
    3 -7 7
    3 7 7
    3 -7 7
    3 7 8
    3 -7 8
    3 -7 8
    3 -7 8
    3 -8 -10
    -3 8 10
    -3 8 10
    -3 8 9
    -3 -8 9
    3 -8 -9
    -3 8 8
    3 -8 -8
    -3 8 7
    3 -8 -7
    -3 -8 7
    -3 8 6
    -3 -8 6
    -3 -8 6
    -3 8 5
    -3 -8 5
    -3 -8 5
    -3 -8 5
    -3 8 4
    -3 -8 4
    -3 -8 4
    -3 8 3
    -3 -8 3
    3 -8 -3
    -3 -8 3
    -3 8 2
    3 -8 -2
    3 -8 -2
    3 -8 -2
    3 -8 -2
    3 -8 -1
    3 -8 -1
    3 -8 -1
    3 -8 -1
    3 -8 0
    3 -8 0
    3 -8 0
    3 -8 0
    3 -8 1
    3 -8 1
    3 -8 1
    3 -8 2
    3 -8 2
    3 -8 2
    3 -8 2
    3 -8 3
    3 -8 3
    3 8 3
    3 -8 3
    3 8 4
    3 -8 4
    3 -8 4
    3 8 5
    3 -8 5
    3 -8 6
    3 8 6
    3 -8 6
    3 8 7
    3 -8 7
    3 -8 7
    3 -8 8
    3 -9 -10
    -3 9 9
    -3 9 8
    -3 -9 8
    -3 9 7
    -3 -9 7
    -3 -9 6
    -3 -9 5
    -3 9 4
    3 -9 -4
    -3 -9 4
    3 -9 -4
    -3 -9 4
    -3 9 3
    -3 -9 3
    -3 9 3
    3 -9 -3
    3 -9 -3
    3 -9 -2
    3 -9 -2
    -3 -9 2
    3 -9 -2
    3 -9 -1
    3 -9 -1
    3 -9 -1
    3 -9 -1
    3 -9 0
    3 -9 0
    3 -9 0
    3 -9 0
    3 -9 1
    3 -9 1
    3 -9 2
    3 -9 2
    3 -9 2
    3 9 3
    3 -9 3
    3 9 4
    3 -9 4
    3 9 5
    3 -9 5
    3 9 6
    3 -9 6
    3 -9 7
    3 -9 7
    -3 10 8
    3 -10 -8
    3 -10 -7
    -3 -10 7
    3 -10 -6
    -3 10 5
    3 -10 -5
    3 -10 -4
    -3 -10 4
    3 -10 -4
    -3 10 4
    3 -10 -3
    -3 10 3
    3 -10 -3
    -3 -10 3
    3 -10 -2
    -3 10 2
    3 -10 -2
    -3 -10 2
    3 -10 -1
    -3 10 1
    3 -10 -1
    -3 -10 1
    3 -10 0
    3 -10 0
    3 -10 1
    3 -10 1
    3 -10 2
    3 10 3
    3 -10 3
    3 10 4
    3 -10 4
    3 -10 5
    3 -10 6
    3 -10 6
    3 -11 -7
    3 -11 -6
    3 -11 -5
    -3 11 5
    3 -11 -4
    -3 11 4
    -3 11 3
    3 -11 -3
    -3 -11 3
    3 -11 -2
    -3 11 2
    -3 -11 2
    -3 -11 1
    3 -11 -1
    -3 11 1
    3 -11 0
    -3 11 0
    -3 11 -1
    3 -11 2
    -3 -11 -2
    3 -11 3
    3 -11 4
    3 -11 5
    -3 -11 -5
    -3 12 4
    -3 12 2
    -3 12 1
    -3 -12 1
    -3 12 0
    -3 12 -1
    -3 -12 -2
    -4 0 13
    -4 0 12
    -4 0 11
    -4 0 11
    -4 0 10
    -4 0 9
    -4 0 9
    -4 0 8
    -4 0 8
    -4 0 7
    -4 0 7
    -4 0 6
    -4 0 6
    -4 0 5
    -4 0 5
    -4 0 4
    -4 0 4
    -4 0 3
    -4 0 2
    4 0 -1
    -4 0 1
    4 0 0
    -4 0 0
    4 0 1
    -4 0 -1
    4 0 2
    -4 0 -2
    4 0 3
    4 0 3
    -4 0 -3
    4 0 4
    4 0 4
    4 0 4
    -4 0 -4
    4 0 5
    -4 0 -5
    4 0 5
    4 0 5
    4 0 6
    -4 0 -6
    4 0 7
    -4 0 -7
    4 0 7
    4 0 8
    4 0 9
    4 0 10
    -4 -1 13
    -4 1 13
    -4 1 12
    -4 1 11
    -4 -1 10
    -4 -1 10
    -4 1 10
    -4 -1 9
    -4 1 9
    -4 -1 9
    -4 1 9
    -4 1 8
    -4 -1 8
    -4 1 8
    -4 -1 8
    -4 1 8
    -4 -1 7
    -4 1 7
    -4 1 7
    -4 1 6
    -4 -1 6
    -4 1 6
    -4 1 5
    -4 1 5
    -4 1 4
    -4 1 4
    -4 1 3
    -4 1 3
    -4 1 2
    4 1 -1
    -4 1 1
    -4 1 0
    4 1 1
    -4 1 -1
    -4 1 -2
    4 1 2
    -4 1 -3
    4 1 3
    4 1 3
    -4 1 -4
    4 -1 4
    4 1 4
    4 -1 4
    4 1 4
    4 1 4
    4 -1 5
    4 1 5
    -4 1 -5
    4 1 5
    4 -1 5
    4 1 5
    4 -1 6
    4 1 6
    4 -1 6
    4 1 6
    -4 1 -6
    4 1 6
    4 -1 7
    4 1 7
    4 -1 7
    4 1 7
    -4 -1 -7
    -4 1 -7
    4 -1 8
    4 1 8
    4 -1 9
    4 1 9
    4 -1 10
    4 1 10
    -4 -2 13
    -4 2 13
    -4 2 12
    -4 -2 12
    -4 2 12
    -4 -2 11
    -4 2 11
    -4 -2 10
    -4 2 10
    -4 2 9
    -4 -2 9
    -4 2 9
    -4 -2 8
    -4 2 8
    -4 2 8
    -4 2 8
    -4 -2 8
    -4 2 8
    -4 -2 8
    -4 2 7
    -4 -2 7
    -4 2 7
    -4 2 7
    -4 -2 7
    -4 -2 7
    -4 2 7
    -4 2 6
    -4 -2 6
    -4 2 6
    -4 -2 5
    -4 2 5
    -4 2 4
    -4 -2 4
    -4 2 4
    -4 -2 3
    -4 2 3
    -4 -2 2
    -4 2 2
    4 -2 -1
    -4 -2 1
    -4 2 1
    -4 -2 0
    -4 2 0
    4 -2 1
    4 2 1
    -4 2 -2
    -4 -2 -2
    -4 -2 -3
    4 2 3
    4 2 3
    -4 2 -3
    4 -2 3
    -4 -2 -4
    4 -2 4
    4 2 4
    4 -2 4
    4 2 4
    4 2 4
    -4 2 -4
    4 -2 5
    4 2 5
    4 2 5
    -4 2 -5
    -4 -2 -5
    4 -2 5
    4 2 5
    4 -2 6
    4 2 6
    4 -2 6
    4 2 6
    -4 2 -6
    4 2 6
    -4 -2 -6
    4 2 7
    4 -2 7
    4 2 7
    -4 -2 -7
    -4 2 -7
    4 2 7
    4 2 7
    4 -2 7
    4 -2 8
    4 2 8
    4 -2 9
    4 2 9
    4 2 10
    -4 3 13
    4 -3 -12
    -4 -3 12
    -4 3 12
    -4 -3 11
    -4 3 11
    -4 3 10
    -4 -3 10
    -4 3 10
    -4 3 9
    -4 -3 9
    -4 3 9
    -4 3 8
    -4 -3 8
    -4 3 8
    -4 3 8
    -4 -3 8
    -4 -3 8
    -4 3 8
    -4 3 7
    -4 3 7
    -4 3 7
    -4 -3 7
    -4 3 7
    -4 -3 7
    -4 -3 7
    -4 3 6
    -4 -3 6
    -4 3 6
    -4 3 5
    -4 3 5
    -4 -3 5
    -4 -3 4
    -4 3 4
    -4 3 3
    -4 -3 3
    -4 3 3
    -4 3 2
    4 -3 -2
    4 3 -2
    -4 -3 2
    -4 3 2
    -4 3 1
    -4 -3 1
    -4 -3 0
    -4 3 0
    4 -3 1
    4 3 1
    -4 3 -1
    -4 3 -2
    4 -3 2
    4 3 2
    -4 -3 -2
    4 -3 3
    -4 3 -3
    4 3 3
    4 -3 3
    4 3 3
    -4 -3 -3
    4 -3 4
    4 3 4
    -4 3 -4
    4 -3 4
    4 3 4
    4 3 4
    4 -3 4
    -4 -3 -4
    4 -3 5
    4 3 5
    -4 -3 -5
    -4 3 -5
    4 3 5
    4 -3 5
    4 3 5
    4 3 6
    4 -3 6
    4 3 6
    4 -3 6
    -4 3 -6
    4 3 6
    -4 -3 -6
    4 3 6
    4 3 7
    4 -3 7
    4 3 7
    4 3 8
    4 -3 8
    4 3 9
    -4 4 13
    4 -4 -12
    -4 4 12
    4 -4 -11
    -4 4 11
    -4 4 10
    -4 -4 10
    -4 4 10
    -4 4 9
    -4 4 9
    -4 -4 9
    -4 -4 9
    -4 4 9
    -4 4 8
    -4 -4 8
    -4 -4 8
    -4 4 8
    -4 4 7
    -4 4 7
    -4 -4 7
    -4 4 7
    -4 -4 7
    -4 -4 7
    -4 4 7
    -4 4 6
    -4 -4 6
    -4 4 6
    -4 4 5
    -4 4 4
    -4 -4 4
    -4 4 4
    -4 4 3
    -4 -4 3
    -4 4 3
    -4 4 2
    4 4 -2
    4 -4 -2
    -4 -4 2
    -4 4 2
    -4 -4 1
    -4 4 1
    -4 -4 0
    -4 4 0
    4 -4 0
    4 4 0
    4 -4 1
    4 4 1
    -4 -4 -1
    -4 4 -1
    4 -4 2
    4 4 2
    4 4 2
    -4 4 -2
    4 -4 3
    4 -4 3
    4 4 3
    4 4 3
    4 -4 4
    4 4 4
    4 -4 4
    4 -4 4
    4 -4 4
    4 4 4
    -4 4 -4
    4 4 4
    -4 -4 -4
    4 -4 4
    4 -4 5
    4 4 5
    4 -4 5
    4 4 5
    -4 -4 -5
    -4 4 -5
    4 4 5
    4 4 5
    4 -4 5
    4 -4 6
    4 4 6
    4 4 6
    -4 -4 -6
    4 4 6
    4 -4 6
    4 4 6
    4 4 7
    4 -4 7
    4 4 7
    4 4 8
    4 4 8
    4 -4 9
    4 4 9
    4 -5 -12
    -4 5 12
    4 -5 -11
    -4 5 10
    4 -5 -10
    -4 5 9
    4 -5 -9
    -4 -5 9
    -4 5 9
    -4 5 8
    -4 5 8
    4 -5 -8
    -4 -5 8
    -4 5 7
    4 -5 -7
    -4 -5 7
    4 -5 -6
    -4 -5 6
    -4 5 5
    -4 -5 5
    4 -5 -5
    -4 5 5
    -4 -5 5
    -4 5 4
    4 -5 -4
    -4 5 3
    -4 -5 3
    -4 5 2
    -4 -5 2
    -4 -5 1
    4 -5 -1
    4 5 0
    4 -5 0
    4 -5 0
    -4 -5 0
    4 -5 1
    4 -5 1
    -4 -5 -1
    4 -5 1
    4 -5 1
    4 -5 2
    4 -5 2
    4 -5 2
    4 5 2
    4 -5 2
    -4 -5 -2
    4 -5 2
    4 -5 3
    4 -5 3
    4 5 3
    -4 -5 -3
    4 -5 3
    4 5 3
    4 -5 4
    4 5 4
    4 5 4
    -4 -5 -4
    -4 -5 -4
    4 -5 4
    4 5 5
    4 5 5
    4 -5 5
    4 5 6
    4 5 7
    4 -5 7
    4 5 8
    4 -5 8
    4 -5 9
    -4 6 12
    4 -6 -12
    4 -6 -11
    4 -6 -10
    -4 6 9
    4 -6 -9
    -4 -6 9
    -4 6 8
    -4 6 8
    4 -6 -8
    -4 -6 8
    4 -6 -7
    -4 6 6
    -4 -6 6
    4 -6 -6
    -4 -6 6
    -4 6 5
    -4 -6 5
    -4 -6 5
    4 -6 -5
    -4 6 5
    -4 -6 5
    -4 6 4
    -4 -6 4
    4 -6 -4
    -4 -6 4
    -4 -6 4
    -4 6 3
    -4 -6 3
    4 -6 -3
    -4 -6 2
    4 -6 -2
    4 -6 -2
    4 -6 -2
    4 -6 -1
    4 -6 -1
    4 -6 -1
    4 -6 0
    -4 -6 0
    4 -6 0
    4 -6 0
    4 -6 1
    4 6 1
    -4 -6 -1
    4 -6 1
    4 -6 1
    4 -6 2
    4 6 2
    4 6 2
    -4 -6 -2
    4 -6 2
    4 -6 2
    4 -6 3
    4 6 3
    4 6 3
    -4 -6 -3
    4 -6 3
    4 -6 3
    4 -6 4
    4 6 4
    -4 -6 -4
    4 6 4
    4 -6 4
    4 -6 4
    4 6 5
    4 6 5
    4 -6 5
    4 6 6
    4 -6 6
    4 6 7
    4 -6 7
    4 -6 7
    4 -6 8
    4 -6 8
    4 -7 -11
    -4 7 11
    4 -7 -10
    -4 7 10
    -4 7 9
    4 -7 -9
    -4 -7 9
    -4 7 8
    4 -7 -8
    -4 7 7
    4 -7 -7
    -4 -7 7
    -4 7 6
    -4 7 6
    4 -7 -6
    -4 -7 6
    -4 -7 5
    -4 7 5
    4 -7 -5
    -4 -7 5
    -4 7 4
    -4 7 4
    -4 -7 4
    -4 -7 4
    4 -7 -4
    -4 7 3
    -4 -7 3
    -4 -7 3
    4 -7 -3
    4 -7 -2
    -4 7 2
    4 -7 -2
    -4 -7 2
    4 -7 -2
    -4 -7 1
    4 -7 -1
    4 -7 -1
    4 -7 -1
    -4 -7 0
    4 -7 0
    -4 -7 -1
    4 -7 1
    4 -7 1
    4 7 2
    4 -7 2
    -4 -7 -2
    4 -7 2
    4 -7 2
    4 -7 3
    4 7 3
    -4 -7 -3
    4 -7 3
    4 -7 3
    4 -7 4
    4 7 4
    4 7 4
    4 -7 4
    4 -7 4
    -4 -7 -4
    4 -7 5
    4 7 5
    4 -7 5
    4 7 6
    4 -7 6
    4 7 7
    4 -7 7
    4 -7 7
    4 -7 8
    4 -7 8
    4 -8 -11
    -4 8 10
    -4 8 9
    4 -8 -9
    -4 8 9
    -4 8 8
    4 -8 -8
    -4 8 8
    -4 -8 8
    -4 8 7
    -4 8 7
    -4 -8 7
    4 -8 -7
    -4 8 6
    -4 8 6
    4 -8 -6
    -4 -8 6
    -4 8 5
    -4 -8 5
    -4 -8 5
    -4 8 4
    -4 -8 4
    -4 8 4
    -4 -8 4
    -4 8 3
    -4 -8 3
    4 -8 -3
    -4 -8 3
    4 -8 -2
    4 -8 -2
    4 -8 -2
    -4 -8 1
    4 -8 -1
    4 -8 -1
    4 -8 -1
    4 -8 0
    4 -8 0
    -4 -8 0
    4 -8 0
    4 -8 1
    4 -8 1
    -4 -8 -1
    4 -8 1
    -4 -8 -2
    4 -8 2
    4 -8 2
    4 -8 3
    4 8 3
    4 -8 3
    4 -8 3
    4 -8 3
    4 8 4
    4 -8 4
    4 -8 4
    4 8 5
    4 -8 5
    4 -8 5
    4 8 6
    4 -8 7
    4 -8 7
    4 -9 -10
    4 -9 -9
    -4 9 8
    -4 9 7
    -4 -9 7
    -4 -9 6
    -4 9 5
    -4 -9 5
    -4 9 4
    -4 -9 4
    -4 -9 3
    4 -9 -2
    4 -9 -2
    4 -9 -2
    -4 -9 2
    4 -9 -2
    4 -9 -1
    4 -9 -1
    4 -9 -1
    4 -9 0
    4 -9 0
    4 -9 0
    4 -9 1
    4 -9 1
    4 -9 1
    4 -9 1
    4 -9 2
    4 -9 2
    4 -9 3
    4 -9 4
    4 -9 5
    4 -10 -9
    -4 10 8
    -4 10 7
    -4 10 6
    -4 10 5
    4 -10 -4
    -4 -10 4
    4 -10 -3
    -4 -10 3
    4 -10 -2
    -4 10 2
    -4 -10 2
    4 -10 -1
    -4 -10 1
    4 -10 0
    4 -10 0
    4 -10 1
    4 -10 1
    4 -10 2
    4 -10 3
    4 -10 4
    4 -10 5
    4 -11 -7
    4 -11 -6
    -4 11 6
    4 -11 -5
    4 -11 -4
    -4 11 3
    4 -11 -3
    -4 -11 3
    -4 -11 2
    -4 11 2
    4 -11 -2
    4 -11 -1
    -4 11 1
    -4 -11 1
    -4 11 0
    4 -11 0
    -4 -11 0
    -4 11 -1
    -4 -11 -1
    -4 -11 -4
    4 -11 4
    -4 12 4
    -4 12 2
    -4 12 1
    -4 -12 1
    -4 12 0
    -4 -12 0
    -4 -12 -1
    -5 0 14
    -5 0 13
    -5 0 12
    -5 0 11
    -5 0 11
    -5 0 10
    -5 0 10
    -5 0 10
    -5 0 9
    -5 0 9
    -5 0 8
    -5 0 8
    -5 0 7
    -5 0 7
    -5 0 6
    -5 0 6
    -5 0 5
    -5 0 4
    -5 0 3
    5 0 -2
    -5 0 2
    5 0 -1
    -5 0 1
    -5 0 0
    5 0 1
    -5 0 -2
    5 0 3
    -5 0 -3
    5 0 3
    -5 0 -4
    5 0 4
    5 0 4
    -5 0 -5
    5 0 5
    5 0 6
    5 0 6
    -5 0 -6
    5 0 7
    5 0 8
    5 0 9
    -5 -1 13
    -5 1 13
    -5 1 12
    -5 1 11
    -5 1 11
    -5 -1 10
    -5 1 10
    -5 1 9
    -5 -1 9
    -5 -1 9
    -5 1 9
    -5 1 8
    -5 -1 8
    -5 -1 8
    -5 -1 8
    -5 1 8
    -5 1 7
    -5 -1 7
    -5 1 7
    -5 -1 7
    -5 1 7
    -5 -1 6
    -5 1 6
    -5 1 5
    -5 1 5
    -5 1 4
    -5 1 4
    -5 1 3
    5 1 -2
    -5 1 2
    -5 1 1
    5 1 -1
    -5 1 0
    5 1 1
    -5 1 -2
    5 1 2
    5 -1 3
    5 1 3
    5 1 3
    5 -1 3
    5 1 3
    -5 1 -4
    5 1 4
    5 -1 4
    5 1 4
    5 -1 4
    5 1 4
    5 -1 5
    -5 1 -5
    5 -1 5
    5 1 5
    5 1 5
    5 -1 6
    5 1 6
    -5 -1 -6
    5 -1 6
    5 1 6
    -5 1 -6
    5 -1 7
    5 1 7
    5 -1 8
    5 1 8
    5 -1 9
    5 1 9
    -5 -2 13
    -5 2 13
    -5 2 12
    -5 -2 12
    -5 2 12
    5 -2 -11
    -5 -2 11
    -5 2 11
    -5 -2 10
    -5 2 10
    -5 -2 9
    -5 2 9
    -5 -2 9
    -5 -2 9
    -5 2 9
    -5 2 8
    -5 -2 8
    -5 2 8
    -5 -2 8
    -5 -2 8
    -5 2 8
    -5 2 7
    -5 -2 7
    -5 2 7
    -5 -2 7
    -5 2 7
    -5 2 6
    -5 -2 6
    -5 2 6
    -5 -2 6
    -5 2 6
    -5 -2 5
    -5 2 5
    -5 2 4
    -5 -2 4
    -5 2 4
    -5 2 3
    -5 -2 3
    5 2 -2
    -5 -2 2
    -5 2 2
    5 -2 -2
    -5 -2 1
    -5 2 1
    5 2 -1
    5 -2 -1
    -5 -2 0
    -5 2 0
    -5 -2 -1
    -5 2 -1
    5 -2 1
    5 2 1
    5 -2 2
    5 2 2
    5 -2 3
    -5 -2 -3
    -5 2 -3
    5 2 3
    5 -2 3
    5 2 3
    5 2 3
    5 -2 3
    -5 -2 -4
    -5 2 -4
    5 -2 4
    5 2 4
    5 -2 4
    5 2 4
    5 2 4
    5 -2 5
    5 2 5
    -5 -2 -5
    -5 2 -5
    5 -2 5
    5 2 5
    5 2 5
    5 -2 6
    5 2 6
    5 -2 6
    5 2 6
    -5 2 -6
    -5 -2 -6
    5 -2 7
    5 2 7
    5 -2 8
    5 2 8
    5 -2 9
    5 2 9
    -5 3 13
    -5 3 13
    -5 3 12
    5 -3 -12
    -5 -3 12
    -5 3 12
    5 -3 -11
    -5 -3 11
    -5 3 11
    5 -3 -10
    -5 -3 10
    -5 3 10
    -5 3 9
    -5 -3 9
    -5 3 9
    -5 -3 9
    -5 3 9
    -5 3 8
    -5 -3 8
    -5 3 8
    -5 -3 8
    -5 3 8
    -5 3 7
    -5 -3 7
    -5 3 7
    5 -3 -7
    -5 -3 7
    -5 -3 7
    -5 3 7
    -5 3 6
    -5 -3 6
    -5 3 6
    -5 3 5
    -5 -3 5
    -5 3 5
    -5 -3 5
    -5 3 5
    -5 -3 4
    -5 3 4
    -5 3 3
    5 3 -3
    -5 -3 3
    -5 3 3
    5 -3 -3
    5 3 -2
    5 -3 -2
    -5 -3 2
    -5 3 2
    5 -3 -1
    -5 -3 1
    -5 3 1
    5 -3 0
    5 3 0
    -5 -3 0
    -5 3 0
    -5 -3 -1
    5 3 1
    -5 3 -1
    5 -3 1
    5 -3 2
    5 3 2
    -5 3 -2
    5 -3 3
    5 3 3
    5 -3 3
    5 3 3
    5 -3 3
    5 -3 4
    5 3 4
    5 3 4
    5 -3 4
    5 3 4
    5 -3 5
    5 3 5
    5 -3 5
    5 3 5
    5 3 5
    5 3 6
    5 -3 6
    5 3 6
    5 -3 7
    5 3 7
    5 3 8
    5 3 9
    5 -3 9
    -5 4 13
    5 -4 -12
    -5 4 12
    5 -4 -11
    -5 4 11
    5 -4 -10
    -5 -4 10
    -5 4 10
    -5 4 9
    -5 4 9
    5 -4 -9
    -5 -4 9
    -5 4 9
    -5 4 8
    -5 4 8
    -5 -4 8
    -5 4 8
    5 -4 -8
    -5 -4 8
    -5 -4 8
    -5 4 8
    -5 4 7
    -5 4 7
    -5 -4 7
    -5 4 7
    5 -4 -7
    -5 -4 7
    -5 -4 7
    -5 4 7
    -5 4 6
    -5 4 6
    -5 -4 6
    -5 4 6
    5 -4 -6
    -5 -4 6
    -5 -4 6
    -5 4 5
    -5 -4 5
    -5 4 5
    -5 -4 5
    -5 4 5
    -5 -4 5
    -5 -4 4
    -5 4 4
    -5 4 3
    5 4 -3
    5 -4 -3
    -5 -4 3
    -5 4 3
    -5 -4 2
    -5 4 2
    5 4 -2
    5 -4 -2
    -5 -4 1
    -5 4 1
    -5 -4 0
    -5 4 0
    5 4 0
    5 -4 1
    5 -4 1
    5 4 1
    -5 4 -1
    -5 -4 -1
    5 -4 2
    5 4 2
    5 -4 2
    -5 -4 -2
    -5 4 -2
    5 -4 2
    5 -4 3
    5 -4 3
    5 4 3
    5 4 3
    5 4 3
    5 -4 3
    -5 -4 -3
    -5 4 -3
    5 -4 3
    5 -4 4
    5 -4 4
    5 4 4
    5 4 4
    5 -4 4
    5 4 4
    -5 -4 -4
    -5 4 -4
    5 -4 4
    5 -4 5
    5 4 5
    5 -4 5
    5 4 5
    5 4 5
    5 4 5
    -5 -4 -5
    5 4 6
    5 -4 6
    5 4 6
    5 4 7
    5 -4 8
    5 4 8
    5 -5 -12
    -5 5 12
    5 -5 -11
    -5 5 11
    5 -5 -10
    -5 5 9
    -5 5 9
    5 -5 -9
    -5 5 8
    -5 5 8
    5 -5 -8
    -5 -5 8
    -5 -5 8
    -5 -5 7
    5 -5 -7
    5 -5 -6
    -5 -5 6
    -5 5 5
    -5 -5 5
    -5 5 5
    -5 -5 5
    -5 5 4
    -5 -5 4
    5 -5 -4
    5 -5 -4
    -5 -5 4
    -5 -5 4
    -5 -5 3
    -5 -5 3
    -5 -5 2
    5 -5 -2
    -5 -5 2
    5 -5 -1
    -5 -5 1
    5 -5 0
    5 -5 0
    5 -5 0
    -5 -5 0
    5 -5 0
    5 -5 1
    5 -5 1
    5 -5 1
    -5 -5 -1
    5 -5 1
    5 -5 2
    5 -5 2
    5 -5 2
    5 -5 2
    5 -5 2
    5 -5 3
    5 5 3
    5 5 3
    -5 -5 -3
    5 -5 3
    5 5 4
    5 5 4
    5 -5 4
    5 5 5
    5 5 6
    5 -5 6
    5 -5 7
    5 -5 8
    5 -5 8
    -5 6 12
    5 -6 -11
    -5 6 11
    5 -6 -10
    -5 6 10
    -5 6 9
    5 -6 -9
    -5 6 8
    -5 6 8
    5 -6 -8
    5 -6 -7
    -5 -6 7
    -5 6 6
    -5 6 6
    5 -6 -6
    -5 -6 6
    -5 6 5
    5 -6 -5
    -5 6 5
    -5 -6 5
    -5 6 5
    -5 6 4
    -5 -6 4
    -5 -6 4
    -5 6 3
    -5 -6 3
    5 -6 -3
    5 -6 -2
    -5 -6 2
    5 -6 -2
    5 -6 -1
    5 -6 -1
    5 -6 -1
    -5 -6 0
    5 -6 0
    5 -6 0
    5 -6 1
    -5 -6 -1
    5 -6 1
    5 -6 1
    5 -6 2
    5 -6 2
    5 6 2
    -5 -6 -2
    5 -6 2
    5 -6 2
    5 -6 3
    5 6 3
    5 6 3
    -5 -6 -3
    5 -6 3
    5 -6 3
    5 6 4
    5 6 4
    -5 -6 -4
    5 -6 4
    5 -6 4
    5 6 5
    5 -6 5
    5 6 6
    5 -6 6
    5 -6 7
    5 -6 7
    5 -6 8
    -5 7 11
    5 -7 -10
    -5 7 10
    5 -7 -9
    -5 7 9
    -5 7 8
    5 -7 -8
    -5 7 8
    -5 -7 8
    -5 7 7
    5 -7 -7
    -5 7 7
    -5 -7 7
    -5 7 6
    -5 7 6
    5 -7 -6
    -5 7 6
    -5 -7 6
    -5 7 5
    -5 -7 5
    -5 7 5
    -5 -7 5
    5 -7 -5
    -5 7 4
    -5 7 4
    5 -7 -4
    -5 -7 4
    -5 -7 4
    5 -7 -4
    -5 -7 3
    5 -7 -3
    5 -7 -3
    5 -7 -2
    -5 -7 2
    5 -7 -2
    5 -7 -1
    -5 -7 1
    5 -7 -1
    5 -7 -1
    5 -7 0
    -5 -7 0
    5 -7 0
    5 -7 0
    5 -7 1
    5 -7 1
    -5 -7 -1
    5 -7 1
    5 -7 1
    5 -7 1
    5 -7 2
    -5 -7 -2
    5 -7 2
    5 -7 2
    5 -7 2
    5 -7 3
    -5 -7 -3
    5 -7 3
    5 -7 3
    5 7 4
    -5 -7 -4
    5 -7 4
    5 -7 4
    5 -7 4
    5 7 5
    5 -7 5
    5 -7 5
    5 7 6
    5 -7 6
    5 -7 7
    5 -7 7
    -5 8 10
    -5 8 9
    -5 8 8
    -5 8 8
    -5 8 7
    -5 -8 7
    -5 8 6
    -5 -8 6
    -5 8 5
    -5 8 5
    5 -8 -5
    -5 -8 5
    -5 8 4
    -5 8 4
    5 -8 -4
    -5 -8 4
    5 -8 -4
    5 -8 -3
    -5 -8 3
    5 -8 -3
    -5 -8 2
    5 -8 -2
    5 -8 -2
    -5 -8 1
    5 -8 -1
    5 -8 -1
    5 -8 0
    -5 -8 0
    5 -8 0
    5 -8 0
    5 -8 1
    -5 -8 -1
    5 -8 1
    5 -8 2
    -5 -8 -2
    5 -8 2
    5 -8 2
    5 -8 3
    5 -8 3
    5 -8 3
    5 -8 4
    5 -8 5
    5 -8 6
    5 -9 -10
    5 -9 -9
    -5 9 8
    5 -9 -8
    -5 9 7
    5 -9 -7
    -5 9 6
    5 -9 -6
    -5 9 5
    5 -9 -5
    -5 9 4
    5 -9 -4
    5 -9 -3
    -5 9 3
    -5 -9 3
    5 -9 -2
    5 -9 -1
    5 -9 -1
    5 -9 0
    5 -9 0
    5 -9 1
    5 -9 1
    5 -9 2
    5 -9 3
    5 -9 4
    5 -9 5
    5 -10 -8
    -5 10 7
    5 -10 -7
    -5 10 6
    5 -10 -6
    5 -10 -5
    -5 10 5
    -5 10 4
    -5 10 3
    -5 -10 2
    5 -10 -1
    -5 -10 1
    5 -10 -1
    5 -10 0
    5 -10 0
    5 -10 0
    5 -10 1
    5 -10 2
    5 -10 3
    5 -10 4
    -5 11 6
    -5 11 5
    -5 11 4
    5 -11 -3
    5 -11 -2
    -5 11 1
    5 -11 -1
    -5 11 0
    -5 -11 0
    -5 11 -1
    -5 -11 -1
    -5 11 -2
    -5 -11 -2
    -6 0 14
    -6 0 13
    -6 0 12
    -6 0 11
    -6 0 11
    -6 0 10
    -6 0 10
    -6 0 10
    -6 0 10
    -6 0 9
    -6 0 9
    -6 0 9
    -6 0 8
    -6 0 8
    -6 0 7
    -6 0 7
    -6 0 7
    -6 0 7
    -6 0 6
    -6 0 6
    -6 0 6
    -6 0 5
    -6 0 5
    -6 0 4
    -6 0 4
    6 0 -3
    -6 0 3
    6 0 -2
    -6 0 2
    -6 0 1
    6 0 -1
    -6 0 0
    6 0 1
    -6 0 -1
    6 0 2
    6 0 2
    -6 0 -2
    6 0 3
    6 0 3
    6 0 4
    6 0 4
    6 0 5
    6 0 5
    6 0 6
    6 0 7
    6 0 8
    6 0 9
    -6 -1 13
    -6 1 13
    -6 1 12
    -6 1 12
    -6 1 11
    -6 1 11
    -6 1 10
    -6 -1 10
    -6 1 10
    -6 1 10
    -6 1 9
    -6 -1 9
    -6 -1 9
    -6 1 9
    -6 -1 9
    -6 1 9
    -6 -1 8
    -6 1 8
    -6 -1 8
    -6 -1 8
    -6 1 8
    -6 -1 8
    -6 1 8
    -6 -1 7
    -6 1 7
    -6 -1 7
    -6 -1 7
    -6 1 7
    -6 -1 7
    -6 1 7
    -6 -1 6
    -6 1 6
    -6 1 6
    -6 -1 6
    -6 1 6
    -6 -1 5
    -6 1 5
    -6 1 5
    -6 1 4
    -6 1 4
    -6 -1 4
    6 1 -3
    -6 1 3
    6 1 -2
    -6 1 2
    6 1 -1
    -6 1 1
    -6 1 0
    -6 1 -1
    6 1 1
    6 -1 2
    6 1 2
    6 -1 2
    6 1 2
    -6 1 -2
    6 -1 3
    6 1 3
    6 -1 3
    6 1 3
    6 -1 4
    6 1 4
    6 -1 4
    6 1 4
    6 1 5
    6 -1 5
    6 1 5
    6 -1 5
    6 -1 6
    6 1 6
    6 -1 7
    6 1 7
    6 -1 8
    6 1 8
    6 -1 9
    6 1 9
    -6 -2 13
    -6 2 13
    -6 2 12
    -6 -2 12
    -6 2 12
    -6 2 11
    -6 -2 11
    -6 2 11
    -6 -2 10
    -6 2 10
    -6 2 10
    -6 -2 10
    -6 2 10
    -6 -2 9
    -6 2 9
    -6 -2 9
    -6 -2 9
    -6 2 9
    -6 2 8
    -6 -2 8
    -6 2 8
    -6 -2 8
    -6 -2 8
    -6 2 7
    -6 -2 7
    -6 2 7
    -6 -2 7
    -6 -2 7
    -6 2 7
    -6 -2 7
    -6 2 7
    -6 2 6
    -6 -2 6
    -6 2 6
    -6 2 6
    -6 -2 6
    -6 2 6
    -6 -2 6
    -6 2 6
    -6 -2 5
    -6 2 5
    -6 -2 5
    -6 2 5
    -6 -2 4
    -6 2 4
    -6 -2 4
    -6 2 4
    6 -2 -3
    -6 -2 3
    -6 2 3
    -6 -2 3
    6 2 -2
    6 -2 -2
    -6 -2 2
    -6 -2 2
    -6 2 2
    -6 -2 1
    -6 2 1
    6 -2 0
    6 2 0
    -6 -2 0
    -6 2 0
    6 -2 1
    -6 -2 -1
    -6 2 -1
    6 -2 1
    6 2 1
    6 -2 2
    6 -2 2
    6 2 2
    6 -2 2
    6 2 2
    -6 2 -2
    6 2 3
    6 -2 3
    6 2 3
    6 -2 3
    6 2 3
    -6 -2 -3
    -6 2 -3
    6 -2 4
    6 2 4
    6 -2 4
    6 2 4
    6 -2 5
    6 2 5
    6 -2 5
    6 2 5
    -6 -2 -5
    -6 2 -5
    6 2 5
    6 -2 6
    6 2 6
    6 -2 7
    6 2 7
    6 -2 8
    6 2 8
    -6 3 13
    -6 3 13
    -6 3 12
    -6 -3 12
    -6 3 12
    -6 -3 11
    -6 3 11
    -6 -3 10
    -6 3 10
    -6 3 9
    -6 -3 9
    -6 3 9
    -6 3 9
    -6 -3 9
    -6 3 9
    -6 -3 8
    -6 3 8
    -6 3 8
    -6 -3 8
    -6 3 8
    -6 3 7
    -6 -3 7
    -6 3 7
    -6 3 7
    -6 -3 7
    -6 3 7
    -6 3 6
    -6 -3 6
    -6 3 6
    -6 -3 6
    -6 3 6
    -6 -3 6
    -6 3 6
    -6 -3 6
    -6 3 6
    -6 3 5
    -6 -3 5
    -6 3 5
    -6 3 5
    -6 -3 5
    -6 3 5
    -6 -3 4
    -6 3 4
    6 3 -4
    -6 -3 4
    -6 3 4
    6 -3 -4
    -6 -3 3
    6 3 -3
    -6 3 3
    6 -3 -3
    -6 -3 3
    -6 -3 2
    -6 -3 2
    -6 3 2
    6 3 -2
    6 -3 -2
    -6 3 2
    -6 -3 1
    -6 3 1
    -6 -3 0
    -6 3 0
    6 -3 0
    6 3 0
    6 -3 1
    6 -3 1
    6 3 1
    -6 -3 -1
    -6 3 -1
    6 -3 1
    6 3 1
    6 -3 1
    6 -3 2
    6 -3 2
    6 3 2
    6 -3 2
    6 3 2
    -6 -3 -2
    -6 3 -2
    6 -3 2
    6 -3 3
    6 -3 3
    6 -3 3
    6 3 3
    6 3 3
    6 3 3
    -6 -3 -3
    -6 3 -3
    6 -3 3
    6 -3 4
    6 3 4
    6 3 4
    6 -3 4
    -6 -3 -4
    -6 3 -4
    6 3 4
    6 -3 5
    6 3 5
    6 -3 6
    6 3 6
    6 3 7
    6 3 8
    6 -3 8
    -6 4 13
    -6 4 12
    6 -4 -11
    -6 4 11
    -6 4 11
    6 -4 -10
    -6 4 10
    -6 -4 10
    -6 4 10
    -6 4 9
    -6 -4 9
    -6 4 9
    6 -4 -9
    -6 4 9
    -6 -4 9
    -6 4 9
    -6 4 8
    -6 -4 8
    -6 4 8
    6 -4 -8
    -6 4 8
    -6 -4 8
    -6 4 8
    -6 4 7
    -6 -4 7
    -6 4 7
    -6 4 7
    -6 -4 7
    -6 4 7
    6 -4 -7
    -6 4 6
    -6 -4 6
    -6 4 6
    6 -4 -6
    -6 4 6
    -6 -4 6
    -6 4 6
    -6 4 5
    -6 -4 5
    -6 4 5
    -6 4 5
    -6 -4 5
    -6 4 5
    -6 -4 5
    -6 -4 4
    -6 4 4
    -6 4 4
    -6 -4 4
    -6 4 4
    6 4 -4
    6 -4 -4
    -6 -4 3
    -6 -4 3
    -6 4 3
    6 4 -3
    6 -4 -3
    -6 -4 2
    -6 4 2
    -6 -4 2
    6 -4 -1
    6 4 -1
    -6 -4 1
    6 -4 -1
    -6 -4 1
    -6 4 1
    -6 4 1
    6 -4 0
    6 -4 0
    6 4 0
    -6 -4 0
    -6 4 0
    6 -4 0
    6 -4 1
    6 -4 1
    6 4 1
    6 -4 1
    6 -4 1
    6 4 1
    -6 -4 -1
    -6 4 -1
    6 -4 1
    6 -4 2
    6 -4 2
    6 4 2
    6 4 2
    -6 -4 -2
    -6 4 -2
    6 -4 2
    6 -4 2
    6 -4 3
    6 4 3
    6 -4 3
    6 4 3
    -6 -4 -3
    -6 4 -3
    6 -4 3
    6 -4 4
    6 4 4
    6 -4 4
    6 4 4
    6 4 4
    -6 -4 -4
    6 -4 4
    6 -4 5
    6 4 5
    6 4 6
    6 -4 7
    6 4 7
    6 -4 8
    6 -4 8
    -6 5 12
    6 -5 -11
    -6 5 11
    6 -5 -10
    -6 5 10
    6 -5 -9
    -6 5 9
    -6 5 8
    -6 -5 8
    6 -5 -8
    -6 5 8
    -6 5 8
    -6 -5 8
    -6 5 7
    6 -5 -7
    -6 5 7
    -6 5 6
    6 -5 -6
    -6 5 6
    -6 5 6
    6 -5 -6
    -6 5 5
    -6 5 5
    -6 -5 5
    6 -5 -5
    -6 5 5
    6 -5 -4
    -6 -5 4
    -6 5 4
    -6 -5 4
    6 -5 -4
    6 -5 -3
    -6 -5 3
    -6 -5 3
    6 -5 -2
    -6 -5 2
    6 -5 -1
    -6 -5 1
    6 -5 -1
    6 -5 0
    6 -5 0
    -6 -5 0
    6 -5 0
    6 -5 1
    6 -5 1
    -6 -5 -1
    6 -5 1
    6 -5 1
    6 -5 2
    6 -5 2
    6 -5 3
    6 -5 3
    6 5 3
    6 -5 3
    6 -5 3
    6 5 4
    -6 -5 -4
    6 -5 4
    6 -5 4
    6 5 5
    6 -5 5
    6 -5 6
    6 -5 7
    -6 6 12
    -6 6 11
    6 -6 -10
    -6 6 10
    6 -6 -9
    -6 6 9
    -6 6 8
    6 -6 -8
    -6 6 8
    -6 6 7
    6 -6 -7
    -6 6 7
    -6 6 6
    -6 6 6
    -6 6 6
    -6 6 5
    -6 6 5
    -6 -6 5
    -6 6 5
    6 -6 -4
    -6 -6 4
    6 -6 -3
    -6 -6 3
    6 -6 -2
    -6 -6 2
    6 -6 -2
    6 -6 -1
    6 -6 -1
    6 -6 0
    -6 -6 0
    6 -6 0
    6 -6 1
    6 -6 1
    -6 -6 -1
    6 -6 1
    6 -6 1
    6 -6 2
    -6 -6 -2
    6 -6 2
    6 -6 3
    -6 -6 -3
    6 -6 3
    -6 -6 -4
    6 -6 4
    6 -6 4
    6 -6 5
    6 -6 6
    6 -6 6
    6 -7 -11
    -6 7 11
    -6 7 10
    -6 7 9
    -6 7 8
    -6 7 7
    -6 7 6
    -6 7 6
    -6 7 5
    6 -7 -5
    6 -7 -5
    -6 7 4
    -6 -7 4
    6 -7 -4
    6 -7 -4
    6 -7 -3
    -6 -7 3
    6 -7 -3
    6 -7 -2
    -6 -7 2
    6 -7 -2
    6 -7 -1
    6 -7 -1
    -6 -7 1
    6 -7 -1
    6 -7 0
    6 -7 0
    -6 -7 0
    6 -7 0
    6 -7 1
    6 -7 1
    6 -7 1
    -6 -7 -1
    6 -7 1
    6 -7 2
    6 -7 2
    -6 -7 -2
    6 -7 2
    6 -7 2
    6 -7 3
    6 -7 3
    -6 -7 -3
    6 -7 3
    6 -7 3
    -6 -7 -4
    6 -7 4
    6 -7 4
    6 -7 5
    6 -7 5
    6 -7 6
    6 -8 -10
    -6 8 10
    6 -8 -9
    -6 8 9
    6 -8 -8
    -6 8 7
    6 -8 -7
    -6 8 6
    6 -8 -6
    -6 8 5
    6 -8 -5
    -6 8 4
    6 -8 -4
    6 -8 -4
    6 -8 -3
    -6 -8 3
    6 -8 -3
    -6 -8 2
    6 -8 -2
    6 -8 -2
    6 -8 -1
    -6 -8 1
    6 -8 -1
    6 -8 -1
    6 -8 0
    6 -8 0
    -6 -8 0
    6 -8 0
    -6 -8 -1
    6 -8 1
    6 -8 1
    -6 -8 -2
    6 -8 2
    6 -8 2
    6 -8 3
    6 -8 3
    6 -8 4
    6 -8 5
    6 -9 -9
    6 -9 -8
    6 -9 -7
    6 -9 -6
    -6 9 6
    6 -9 -5
    -6 9 5
    6 -9 -4
    -6 9 4
    6 -9 -3
    -6 9 3
    6 -9 -3
    6 -9 -2
    6 -9 -2
    6 -9 -1
    6 -9 -1
    6 -9 0
    6 -9 0
    6 -9 0
    6 -9 0
    6 -9 1
    6 -9 1
    6 -9 2
    6 -9 2
    6 -9 3
    6 -9 4
    6 -10 -8
    6 -10 -7
    -6 10 6
    6 -10 -6
    6 -10 -5
    -6 10 5
    -6 10 4
    6 -10 -4
    6 -10 -3
    -6 10 3
    6 -10 -2
    -6 10 2
    6 -10 -1
    -6 10 1
    6 -10 -1
    6 -10 -1
    6 -10 0
    6 -10 1
    6 -10 2
    6 -11 -6
    -6 11 5
    6 -11 -5
    -6 11 4
    6 -11 -4
    -6 11 3
    -6 11 2
    -6 11 1
    -7 0 13
    -7 0 12
    -7 0 11
    -7 0 11
    -7 0 11
    -7 0 10
    -7 0 10
    -7 0 10
    -7 0 9
    -7 0 9
    -7 0 9
    -7 0 9
    -7 0 8
    -7 0 8
    -7 0 8
    -7 0 8
    -7 0 7
    -7 0 7
    -7 0 7
    -7 0 7
    -7 0 6
    -7 0 6
    -7 0 6
    -7 0 6
    -7 0 5
    -7 0 5
    -7 0 5
    -7 0 4
    7 0 -4
    -7 0 4
    -7 0 4
    -7 0 4
    -7 0 3
    7 0 -3
    -7 0 2
    -7 0 2
    7 0 -2
    -7 0 1
    7 0 0
    7 0 0
    -7 0 0
    7 0 1
    -7 0 -1
    7 0 2
    7 0 2
    7 0 3
    -7 0 -3
    7 0 3
    7 0 4
    -7 0 -4
    7 0 4
    7 0 5
    7 0 6
    7 0 7
    7 0 8
    -7 -1 13
    -7 1 13
    -7 1 12
    -7 1 12
    -7 1 11
    -7 1 11
    -7 1 10
    -7 -1 10
    -7 1 10
    -7 1 10
    -7 1 9
    -7 -1 9
    -7 -1 9
    -7 1 9
    -7 1 9
    -7 1 8
    -7 -1 8
    -7 -1 8
    -7 1 8
    -7 -1 8
    -7 1 8
    -7 -1 7
    -7 1 7
    -7 -1 7
    -7 -1 7
    -7 -1 7
    -7 1 7
    -7 -1 7
    -7 1 7
    -7 -1 6
    -7 1 6
    -7 -1 6
    -7 -1 6
    -7 1 6
    -7 1 6
    -7 -1 6
    -7 1 6
    -7 -1 5
    -7 1 5
    -7 -1 5
    -7 1 5
    -7 1 5
    -7 -1 5
    -7 1 5
    -7 -1 4
    -7 1 4
    -7 1 4
    -7 1 4
    -7 -1 4
    -7 1 4
    7 1 -4
    -7 1 3
    -7 -1 3
    -7 -1 3
    7 1 -3
    -7 1 3
    -7 1 2
    -7 1 2
    7 1 -2
    -7 1 1
    -7 1 0
    7 -1 0
    7 1 0
    7 -1 1
    7 1 1
    -7 1 -1
    7 -1 1
    7 1 1
    7 -1 2
    7 1 2
    7 -1 2
    7 1 2
    -7 1 -2
    7 -1 3
    7 1 3
    7 -1 3
    7 1 3
    -7 -1 -3
    -7 1 -3
    7 -1 4
    7 1 4
    7 1 4
    7 -1 4
    -7 -1 -4
    -7 1 -4
    7 -1 5
    7 1 5
    7 -1 6
    7 1 6
    7 -1 7
    7 1 7
    7 -1 8
    7 1 8
    -7 -2 13
    -7 2 13
    -7 2 12
    -7 -2 12
    -7 2 12
    -7 2 11
    -7 -2 11
    -7 2 11
    -7 -2 10
    -7 2 10
    -7 2 10
    -7 -2 10
    -7 2 10
    -7 -2 9
    -7 2 9
    -7 -2 9
    -7 -2 9
    -7 2 9
    -7 -2 8
    -7 2 8
    -7 -2 8
    -7 2 8
    -7 -2 8
    -7 -2 7
    -7 2 7
    -7 -2 7
    -7 2 7
    -7 -2 7
    -7 2 7
    -7 -2 7
    -7 2 7
    -7 -2 6
    -7 2 6
    -7 -2 6
    -7 2 6
    -7 -2 6
    -7 2 6
    -7 -2 6
    -7 2 6
    -7 2 5
    -7 -2 5
    -7 -2 5
    -7 2 5
    -7 2 5
    -7 -2 5
    -7 -2 5
    -7 2 5
    -7 -2 4
    -7 2 4
    7 2 -4
    7 -2 -4
    -7 -2 4
    -7 2 4
    -7 -2 4
    -7 2 4
    -7 -2 4
    -7 2 4
    -7 2 3
    -7 -2 3
    7 -2 -3
    -7 2 3
    -7 -2 3
    -7 2 3
    7 2 -3
    -7 2 2
    -7 -2 2
    -7 2 2
    7 2 -2
    7 -2 -2
    -7 -2 2
    -7 2 2
    7 -2 -1
    -7 2 1
    -7 -2 1
    -7 2 1
    -7 -2 0
    -7 2 0
    7 -2 0
    7 2 0
    7 -2 1
    7 -2 1
    7 2 1
    -7 -2 -1
    -7 2 -1
    7 -2 1
    7 2 1
    7 -2 2
    7 2 2
    7 -2 2
    7 2 2
    -7 -2 -2
    -7 2 -2
    7 -2 3
    7 2 3
    7 -2 3
    7 2 3
    -7 -2 -3
    -7 2 -3
    7 -2 4
    7 2 4
    -7 -2 -4
    -7 2 -4
    7 -2 4
    7 2 4
    7 -2 5
    7 2 5
    7 -2 6
    7 2 6
    7 -2 7
    7 2 7
    -7 3 13
    -7 3 13
    -7 3 12
    -7 3 12
    -7 -3 11
    -7 3 11
    -7 -3 10
    -7 3 10
    -7 3 10
    -7 -3 10
    -7 3 10
    -7 -3 9
    -7 3 9
    -7 3 9
    -7 -3 9
    -7 3 9
    -7 -3 8
    -7 3 8
    -7 3 8
    -7 -3 8
    -7 3 8
    -7 -3 7
    -7 3 7
    -7 -3 7
    -7 3 7
    -7 -3 7
    -7 3 7
    -7 -3 6
    -7 3 6
    -7 3 6
    -7 -3 6
    -7 3 6
    -7 -3 6
    -7 3 6
    7 3 -5
    7 -3 -5
    -7 -3 5
    -7 3 5
    -7 3 5
    -7 -3 5
    -7 3 5
    -7 -3 5
    -7 3 5
    -7 -3 4
    -7 3 4
    -7 3 4
    -7 -3 4
    -7 3 4
    7 3 -4
    7 -3 -4
    -7 -3 3
    -7 3 3
    -7 3 3
    -7 -3 3
    -7 3 3
    7 3 -3
    7 -3 -3
    -7 -3 2
    -7 3 2
    -7 3 2
    -7 -3 2
    -7 3 2
    7 -3 -1
    7 3 -1
    7 -3 -1
    -7 3 1
    -7 -3 1
    -7 3 1
    -7 -3 1
    7 -3 0
    -7 -3 0
    -7 3 0
    7 -3 0
    7 3 0
    7 -3 1
    7 -3 1
    7 3 1
    7 -3 1
    7 3 1
    -7 -3 -1
    -7 3 -1
    7 -3 1
    7 -3 2
    7 -3 2
    7 3 2
    7 -3 2
    7 3 2
    -7 -3 -2
    -7 3 -2
    7 -3 2
    7 -3 3
    7 3 3
    7 -3 3
    7 3 3
    -7 -3 -3
    -7 3 -3
    7 -3 4
    7 3 4
    7 -3 5
    7 3 5
    7 3 6
    7 -3 7
    7 3 7
    -7 4 12
    -7 4 12
    -7 4 11
    -7 4 11
    -7 4 10
    -7 -4 10
    -7 4 10
    -7 -4 9
    -7 4 9
    -7 4 9
    -7 -4 9
    -7 4 9
    -7 -4 8
    -7 4 8
    -7 4 8
    -7 -4 8
    -7 4 8
    -7 -4 7
    -7 4 7
    -7 4 7
    -7 -4 7
    -7 4 7
    7 4 -6
    -7 -4 6
    -7 4 6
    7 -4 -6
    -7 4 6
    -7 -4 6
    -7 4 6
    -7 -4 6
    -7 4 6
    7 4 -5
    7 -4 -5
    -7 -4 5
    7 -4 -5
    -7 -4 5
    -7 4 5
    -7 4 5
    -7 -4 5
    -7 4 5
    7 4 -4
    7 -4 -4
    7 -4 -4
    -7 -4 4
    -7 4 4
    -7 4 4
    -7 -4 4
    -7 4 4
    -7 -4 3
    -7 4 3
    7 -4 -3
    7 4 -3
    7 -4 -3
    -7 -4 3
    -7 4 3
    -7 -4 2
    -7 4 2
    7 -4 -2
    -7 -4 2
    -7 4 2
    -7 4 1
    -7 -4 1
    -7 4 1
    -7 -4 1
    7 -4 -1
    7 4 -1
    7 -4 0
    7 -4 0
    7 -4 0
    -7 4 0
    7 4 0
    7 -4 0
    -7 -4 0
    -7 4 0
    7 4 0
    7 -4 0
    -7 -4 0
    7 -4 1
    7 -4 1
    7 4 1
    7 -4 1
    7 4 1
    -7 -4 -1
    -7 4 -1
    7 -4 1
    7 -4 2
    7 -4 2
    7 4 2
    7 -4 2
    7 4 2
    7 -4 2
    -7 -4 -2
    -7 4 -2
    7 -4 2
    7 4 3
    7 -4 3
    7 -4 3
    -7 -4 -3
    7 4 3
    7 -4 3
    7 -4 4
    7 4 4
    7 -4 5
    7 4 5
    7 -4 6
    7 4 6
    -7 5 12
    -7 5 11
    -7 5 10
    -7 5 9
    -7 -5 8
    -7 5 8
    -7 -5 7
    -7 5 7
    7 -5 -6
    -7 -5 6
    -7 5 6
    -7 5 5
    7 -5 -5
    -7 -5 5
    -7 -5 5
    -7 -5 4
    7 -5 -4
    -7 -5 4
    -7 -5 4
    7 -5 -4
    7 -5 -3
    -7 -5 3
    -7 -5 3
    -7 -5 3
    -7 -5 2
    7 -5 -2
    -7 -5 2
    -7 -5 1
    7 -5 -1
    -7 -5 1
    7 -5 -1
    7 -5 0
    7 -5 0
    -7 -5 0
    7 -5 0
    7 -5 1
    -7 -5 -1
    7 -5 1
    7 -5 2
    7 -5 2
    -7 -5 -3
    7 -5 3
    7 -5 3
    -7 -5 -4
    7 -5 4
    7 -5 5
    7 -5 6
    -7 6 11
    7 -6 -10
    -7 6 10
    -7 6 9
    -7 6 8
    7 -6 -7
    -7 6 7
    -7 6 6
    7 -6 -6
    -7 6 6
    -7 6 5
    7 -6 -5
    -7 -6 5
    7 -6 -4
    -7 -6 4
    7 -6 -3
    -7 -6 3
    7 -6 -3
    7 -6 -2
    -7 -6 2
    7 -6 -1
    7 -6 -1
    7 -6 0
    7 -6 0
    -7 -6 0
    7 -6 0
    -7 -6 -1
    7 -6 1
    -7 -6 -2
    7 -6 2
    7 -6 2
    -7 -6 -3
    7 -6 3
    -7 -6 -4
    7 -6 4
    7 -6 5
    7 -6 5
    7 -6 6
    7 -7 -10
    -7 7 10
    7 -7 -9
    -7 7 9
    7 -7 -8
    -7 7 8
    7 -7 -7
    -7 7 7
    -7 7 6
    7 -7 -6
    7 -7 -6
    7 -7 -5
    -7 7 5
    7 -7 -5
    -7 7 4
    -7 -7 4
    7 -7 -4
    7 -7 -4
    7 -7 -3
    -7 -7 3
    7 -7 -3
    7 -7 -2
    -7 -7 2
    7 -7 -1
    -7 -7 1
    7 -7 0
    7 -7 0
    -7 -7 0
    7 -7 0
    7 -7 1
    7 -7 1
    -7 -7 -1
    7 -7 1
    7 -7 2
    -7 -7 -2
    7 -7 2
    -7 -7 -3
    7 -7 3
    7 -7 4
    7 -7 5
    7 -8 -10
    7 -8 -9
    7 -8 -8
    7 -8 -7
    7 -8 -6
    7 -8 -5
    -7 8 5
    7 -8 -4
    -7 8 4
    7 -8 -4
    -7 -8 3
    7 -8 -3
    7 -8 -3
    7 -8 -2
    -7 -8 2
    7 -8 -2
    7 -8 -1
    7 -8 -1
    -7 -8 1
    7 -8 0
    -7 -8 0
    7 -8 0
    7 -8 0
    7 -8 1
    -7 -8 -1
    7 -8 1
    7 -8 2
    7 -8 2
    7 -8 3
    7 -8 4
    7 -9 -9
    -7 9 9
    7 -9 -8
    7 -9 -7
    7 -9 -6
    7 -9 -5
    -7 9 4
    7 -9 -4
    7 -9 -3
    -7 9 3
    7 -9 -3
    7 -9 -2
    7 -9 -2
    7 -9 -1
    7 -9 -1
    7 -9 -1
    7 -9 0
    7 -9 1
    7 -9 1
    7 -9 2
    7 -10 -7
    7 -10 -6
    7 -10 -5
    7 -10 -4
    7 -10 -3
    -7 10 3
    7 -10 -3
    7 -10 -2
    7 -10 -2
    -7 10 2
    7 -10 -1
    -7 10 1
    7 -10 -1
    -7 10 0
    7 -11 -5
    7 -11 -4
    -8 0 13
    -8 0 12
    -8 0 11
    -8 0 11
    -8 0 11
    -8 0 10
    -8 0 10
    -8 0 10
    -8 0 9
    -8 0 9
    -8 0 9
    -8 0 9
    -8 0 8
    -8 0 8
    -8 0 8
    -8 0 7
    -8 0 7
    -8 0 7
    -8 0 7
    -8 0 7
    -8 0 6
    -8 0 6
    -8 0 6
    -8 0 6
    -8 0 5
    8 0 -5
    -8 0 5
    -8 0 5
    -8 0 4
    8 0 -4
    -8 0 4
    -8 0 4
    -8 0 3
    8 0 -3
    -8 0 3
    -8 0 3
    -8 0 2
    -8 0 2
    -8 0 1
    -8 0 0
    8 0 0
    8 0 1
    -8 0 -1
    8 0 1
    8 0 2
    8 0 2
    -8 0 -2
    8 0 3
    8 0 3
    8 0 4
    8 0 5
    8 0 6
    8 0 7
    -8 -1 13
    -8 1 13
    -8 1 12
    -8 1 11
    -8 1 11
    -8 1 10
    -8 1 10
    -8 1 10
    -8 1 10
    -8 1 9
    -8 -1 9
    -8 1 9
    -8 1 9
    -8 1 9
    -8 1 8
    -8 -1 8
    -8 1 8
    -8 1 8
    -8 1 7
    -8 -1 7
    -8 1 7
    -8 -1 7
    -8 1 7
    -8 -1 7
    -8 1 7
    -8 1 6
    -8 -1 6
    -8 1 6
    -8 1 6
    -8 -1 6
    -8 1 6
    8 1 -6
    8 -1 -6
    8 -1 -5
    -8 1 5
    -8 -1 5
    -8 1 5
    -8 1 5
    -8 -1 5
    -8 1 5
    8 1 -5
    -8 1 4
    8 1 -4
    8 -1 -4
    -8 -1 4
    -8 1 4
    -8 1 4
    -8 1 3
    -8 1 3
    -8 1 3
    8 1 -3
    8 -1 -3
    -8 1 2
    -8 1 2
    -8 1 2
    8 -1 -1
    8 1 -1
    8 -1 -1
    -8 1 1
    8 -1 0
    8 1 0
    8 -1 1
    8 1 1
    -8 1 -1
    8 1 1
    8 -1 2
    8 1 2
    8 -1 2
    8 1 2
    -8 -1 -2
    -8 1 -2
    8 -1 3
    8 1 3
    8 -1 4
    8 1 4
    8 -1 5
    8 1 5
    8 -1 6
    8 1 6
    8 1 7
    8 -1 7
    -8 -2 13
    -8 2 13
    -8 2 12
    -8 -2 12
    -8 2 12
    -8 -2 11
    -8 2 11
    -8 2 11
    -8 2 11
    -8 -2 11
    -8 2 11
    -8 -2 10
    -8 2 10
    -8 2 10
    -8 -2 10
    -8 2 10
    -8 -2 9
    -8 2 9
    -8 -2 9
    -8 -2 9
    -8 2 9
    -8 -2 8
    -8 2 8
    -8 -2 8
    -8 2 8
    -8 -2 8
    -8 2 8
    -8 -2 7
    -8 2 7
    -8 -2 7
    -8 2 7
    -8 -2 7
    -8 2 7
    -8 -2 7
    -8 2 7
    -8 -2 6
    -8 2 6
    8 2 -6
    8 -2 -6
    -8 -2 6
    -8 2 6
    -8 -2 6
    -8 2 6
    -8 -2 6
    -8 2 6
    -8 -2 5
    -8 2 5
    -8 -2 5
    -8 2 5
    8 2 -5
    8 -2 -5
    -8 -2 5
    -8 2 5
    8 2 -4
    8 -2 -4
    -8 -2 4
    -8 2 4
    -8 2 4
    -8 -2 4
    -8 2 4
    -8 -2 3
    -8 2 3
    -8 2 3
    8 2 -3
    8 -2 -3
    -8 -2 3
    -8 2 3
    8 -2 -2
    -8 2 2
    -8 2 2
    -8 -2 2
    -8 2 2
    -8 -2 2
    8 -2 -1
    8 2 -1
    8 -2 -1
    -8 -2 1
    -8 -2 1
    -8 2 1
    -8 2 1
    8 -2 0
    -8 2 0
    8 -2 0
    8 2 0
    8 -2 0
    8 -2 1
    8 2 1
    8 -2 1
    8 2 1
    -8 2 -1
    8 -2 2
    8 2 2
    8 -2 2
    8 2 2
    -8 -2 -2
    -8 2 -2
    8 -2 3
    8 2 3
    8 -2 4
    8 2 4
    8 -2 5
    8 2 5
    8 -2 6
    8 2 6
    -8 3 12
    -8 3 11
    -8 -3 11
    -8 3 11
    -8 -3 10
    -8 3 10
    -8 3 10
    -8 3 10
    -8 -3 10
    -8 -3 9
    -8 3 9
    -8 3 9
    -8 -3 9
    -8 3 9
    -8 -3 8
    -8 3 8
    -8 3 8
    -8 -3 8
    -8 3 8
    -8 -3 7
    -8 3 7
    8 3 -7
    8 -3 -7
    -8 3 7
    -8 -3 7
    -8 3 7
    -8 -3 7
    -8 3 7
    8 -3 -6
    -8 -3 6
    -8 3 6
    -8 3 6
    -8 -3 6
    -8 3 6
    -8 -3 6
    -8 3 6
    8 3 -6
    8 3 -5
    8 -3 -5
    -8 -3 5
    -8 3 5
    -8 -3 5
    -8 3 5
    -8 -3 4
    -8 3 4
    -8 3 4
    -8 -3 4
    -8 3 4
    8 3 -4
    8 -3 -4
    -8 -3 3
    -8 3 3
    -8 3 3
    -8 -3 3
    -8 3 3
    8 -3 -2
    -8 -3 2
    -8 3 2
    -8 3 2
    -8 -3 2
    -8 3 2
    -8 -3 1
    -8 3 1
    -8 -3 1
    -8 3 1
    8 -3 -1
    8 3 -1
    8 -3 0
    -8 -3 0
    -8 3 0
    8 -3 0
    8 3 0
    -8 -3 0
    -8 3 0
    8 -3 0
    8 3 0
    8 -3 0
    8 -3 1
    8 -3 1
    8 3 1
    -8 -3 -1
    -8 3 -1
    8 -3 1
    8 3 1
    8 -3 1
    8 -3 2
    8 3 2
    -8 -3 -2
    -8 3 -2
    8 -3 2
    8 3 2
    8 -3 2
    8 -3 3
    8 3 3
    8 -3 4
    8 3 4
    8 -3 5
    8 3 5
    -8 3 -6
    8 3 6
    -8 4 12
    -8 4 11
    -8 4 11
    -8 4 10
    -8 4 10
    -8 4 10
    -8 -4 9
    -8 4 9
    -8 4 9
    -8 -4 9
    -8 4 9
    -8 -4 8
    -8 4 8
    -8 4 8
    -8 -4 8
    -8 4 8
    -8 -4 7
    -8 4 7
    -8 4 7
    8 4 -7
    8 -4 -7
    8 4 -6
    8 -4 -6
    -8 -4 6
    -8 4 6
    -8 4 6
    -8 -4 6
    -8 4 6
    -8 -4 5
    -8 -4 5
    -8 4 5
    -8 -4 5
    -8 4 5
    8 4 -5
    8 -4 -5
    -8 -4 4
    -8 4 4
    8 4 -4
    8 -4 -4
    -8 4 4
    -8 -4 4
    -8 4 4
    -8 -4 3
    -8 4 3
    -8 4 3
    -8 -4 3
    -8 4 3
    8 -4 -2
    8 4 -2
    -8 -4 2
    -8 4 2
    8 -4 -2
    -8 -4 2
    -8 4 2
    8 -4 -1
    -8 -4 1
    -8 4 1
    -8 -4 1
    -8 4 1
    8 -4 -1
    8 4 -1
    8 -4 -1
    8 -4 0
    -8 4 0
    8 -4 0
    8 4 0
    8 -4 0
    8 4 0
    -8 -4 0
    -8 4 0
    -8 -4 0
    8 -4 0
    8 -4 1
    -8 -4 -1
    -8 4 -1
    8 -4 1
    8 4 1
    -8 -4 -1
    8 -4 1
    8 4 1
    8 -4 1
    -8 4 -2
    8 -4 2
    8 4 2
    8 -4 2
    8 4 3
    -8 4 -4
    -8 -4 -4
    8 4 4
    8 4 5
    -8 5 11
    -8 5 10
    -8 5 9
    -8 5 8
    8 -5 -7
    -8 -5 7
    8 -5 -6
    -8 -5 6
    8 -5 -5
    -8 -5 5
    -8 -5 5
    -8 -5 4
    8 -5 -4
    -8 -5 4
    -8 5 4
    8 -5 -3
    -8 -5 3
    -8 -5 3
    -8 5 3
    -8 -5 2
    8 -5 -2
    8 -5 -2
    8 -5 -1
    8 -5 -1
    8 -5 -1
    -8 -5 1
    8 -5 -1
    8 -5 0
    -8 -5 0
    8 -5 0
    8 -5 1
    8 -5 1
    -8 -5 -2
    8 -5 2
    -8 -5 -3
    8 -5 3
    -8 -5 -4
    -8 6 10
    8 -6 -9
    -8 6 9
    8 -6 -8
    -8 6 8
    8 -6 -7
    8 -6 -6
    8 -6 -5
    -8 -6 5
    8 -6 -4
    -8 6 4
    -8 -6 4
    -8 6 4
    -8 -6 3
    8 -6 -3
    8 -6 -2
    -8 -6 2
    8 -6 -2
    8 -6 -1
    8 -6 -1
    8 -6 -1
    8 -6 0
    8 -6 0
    -8 -6 0
    8 -6 0
    8 -6 1
    -8 -6 -1
    8 -6 1
    -8 -6 -2
    8 -6 2
    -8 -6 -3
    -8 -6 -4
    8 -6 4
    -8 7 11
    8 -7 -9
    8 -7 -8
    8 -7 -7
    8 -7 -6
    8 -7 -6
    8 -7 -5
    -8 7 5
    8 -7 -5
    8 -7 -4
    -8 -7 4
    8 -7 -4
    8 -7 -3
    -8 -7 3
    8 -7 -3
    8 -7 -2
    -8 -7 2
    8 -7 -1
    -8 -7 1
    8 -7 -1
    8 -7 0
    -8 -7 0
    8 -7 0
    8 -7 1
    -8 -7 -1
    8 -7 1
    -8 -7 -2
    8 -7 2
    -8 -7 -3
    8 -7 3
    -8 8 10
    8 -8 -9
    -8 8 9
    8 -8 -8
    -8 8 8
    8 -8 -7
    -8 8 7
    8 -8 -6
    -8 8 6
    8 -8 -5
    8 -8 -5
    8 -8 -4
    8 -8 -4
    -8 -8 3
    8 -8 -3
    8 -8 -3
    8 -8 -2
    8 -8 -2
    -8 -8 2
    8 -8 -2
    -8 -8 1
    -8 -8 0
    8 -8 0
    8 -8 1
    -8 -8 -1
    8 -8 1
    8 -8 2
    8 -9 -8
    8 -9 -7
    8 -9 -6
    8 -9 -5
    8 -9 -4
    8 -9 -3
    8 -9 -3
    8 -9 -2
    8 -9 -1
    8 -9 0
    8 -9 0
    8 -10 -6
    8 -10 -6
    8 -10 -5
    8 -10 -5
    8 -10 -4
    8 -10 -3
    8 -10 -2
    8 -10 -1
    -9 0 12
    -9 0 11
    -9 0 11
    -9 0 10
    -9 0 10
    -9 0 10
    -9 0 9
    -9 0 9
    -9 0 9
    -9 0 8
    -9 0 8
    -9 0 8
    -9 0 8
    -9 0 7
    -9 0 7
    -9 0 7
    9 0 -7
    -9 0 7
    -9 0 6
    9 0 -6
    -9 0 6
    -9 0 5
    9 0 -5
    -9 0 5
    -9 0 5
    -9 0 4
    9 0 -4
    -9 0 4
    -9 0 4
    -9 0 3
    -9 0 3
    -9 0 2
    -9 0 2
    9 0 -1
    -9 0 1
    -9 0 1
    -9 0 0
    9 0 0
    -9 0 0
    9 0 0
    9 0 1
    -9 0 -1
    9 0 1
    9 0 2
    9 0 3
    9 0 4
    -9 0 -5
    9 0 5
    9 0 6
    -9 1 12
    -9 1 11
    -9 1 11
    -9 1 10
    -9 1 10
    -9 1 10
    -9 1 9
    -9 -1 9
    -9 1 9
    -9 1 9
    9 -1 -8
    -9 1 8
    -9 -1 8
    -9 1 8
    -9 1 8
    9 1 -8
    9 1 -7
    9 -1 -7
    -9 1 7
    -9 -1 7
    -9 -1 7
    -9 1 7
    -9 1 7
    -9 1 6
    9 1 -6
    -9 -1 6
    9 -1 -6
    -9 1 6
    -9 -1 6
    -9 1 6
    9 1 -5
    9 -1 -5
    -9 1 5
    -9 1 5
    -9 -1 5
    -9 1 5
    -9 1 4
    -9 1 4
    -9 -1 4
    -9 1 4
    9 1 -4
    9 -1 -4
    -9 1 3
    -9 1 3
    -9 -1 3
    -9 1 3
    -9 -1 2
    -9 1 2
    -9 1 2
    -9 -1 1
    -9 1 1
    9 -1 -1
    9 1 -1
    -9 1 1
    -9 1 0
    9 -1 0
    9 1 0
    -9 -1 0
    -9 1 0
    9 -1 0
    9 1 0
    9 -1 1
    9 1 1
    -9 -1 -1
    -9 1 -1
    9 -1 1
    9 1 1
    9 -1 2
    9 1 2
    9 -1 3
    9 1 3
    9 -1 4
    9 1 4
    -9 1 -5
    9 -1 5
    9 1 5
    -9 -2 12
    -9 2 12
    -9 -2 11
    -9 2 11
    -9 2 11
    -9 -2 11
    -9 2 11
    -9 -2 10
    -9 2 10
    -9 -2 10
    -9 2 10
    -9 -2 9
    -9 2 9
    -9 2 9
    -9 2 9
    -9 -2 9
    -9 2 9
    9 2 -8
    9 -2 -8
    -9 -2 8
    -9 2 8
    -9 -2 8
    -9 2 8
    -9 -2 7
    -9 2 7
    -9 2 7
    -9 -2 7
    -9 2 7
    9 2 -7
    9 -2 -7
    9 2 -6
    9 -2 -6
    -9 -2 6
    -9 2 6
    -9 2 6
    -9 -2 6
    -9 2 6
    -9 -2 5
    -9 2 5
    -9 2 5
    -9 -2 5
    -9 2 5
    9 2 -5
    9 -2 -5
    9 -2 -4
    -9 -2 4
    -9 2 4
    -9 2 4
    -9 -2 4
    -9 2 4
    9 2 -4
    9 -2 -3
    -9 -2 3
    -9 2 3
    -9 2 3
    -9 -2 3
    -9 2 3
    9 -2 -2
    9 2 -2
    9 -2 -2
    -9 -2 2
    -9 2 2
    -9 -2 2
    -9 2 2
    9 -2 -1
    -9 2 1
    -9 -2 1
    -9 2 1
    9 -2 -1
    9 2 -1
    -9 -2 1
    -9 -2 0
    -9 2 0
    9 -2 0
    9 2 0
    9 -2 0
    9 2 0
    -9 -2 0
    -9 2 0
    9 -2 0
    -9 2 -1
    9 -2 1
    9 2 1
    9 -2 2
    9 2 2
    9 -2 3
    9 2 3
    9 -2 4
    9 2 4
    -9 2 -5
    -9 -2 -5
    9 -2 5
    9 2 5
    -9 3 11
    -9 -3 10
    -9 3 10
    -9 3 10
    -9 3 10
    -9 -3 10
    -9 3 10
    -9 -3 9
    -9 3 9
    -9 3 9
    -9 -3 9
    -9 3 9
    -9 -3 8
    -9 3 8
    -9 3 8
    9 3 -7
    -9 -3 7
    -9 3 7
    9 -3 -7
    -9 3 7
    -9 -3 7
    -9 3 7
    9 3 -6
    9 -3 -6
    -9 -3 6
    -9 3 6
    -9 3 6
    -9 -3 6
    -9 3 6
    -9 -3 5
    -9 3 5
    -9 3 5
    -9 -3 5
    -9 3 5
    9 3 -5
    9 -3 -5
    -9 -3 4
    -9 3 4
    -9 3 4
    -9 -3 4
    -9 3 4
    9 -3 -3
    -9 -3 3
    -9 3 3
    -9 3 3
    -9 -3 3
    -9 3 3
    9 -3 -2
    -9 -3 2
    -9 3 2
    -9 -3 2
    -9 3 2
    9 -3 -2
    9 3 -2
    9 -3 -1
    -9 -3 1
    -9 3 1
    -9 -3 1
    -9 3 1
    9 -3 -1
    9 3 -1
    9 -3 -1
    9 -3 0
    -9 -3 0
    -9 3 0
    9 -3 0
    9 3 0
    9 -3 0
    9 3 0
    -9 -3 0
    -9 3 0
    9 -3 0
    -9 -3 -1
    -9 3 -1
    9 -3 1
    9 3 1
    9 -3 1
    -9 -3 -2
    -9 3 -2
    9 -3 2
    9 3 2
    -9 -3 -3
    -9 3 -3
    9 -3 3
    9 3 3
    9 3 4
    -9 -3 -4
    -9 3 -4
    -9 -3 -4
    9 3 5
    -9 4 11
    -9 4 10
    -9 -4 9
    -9 4 9
    -9 4 9
    -9 -4 8
    -9 4 8
    -9 -4 7
    -9 4 7
    -9 4 7
    -9 -4 6
    -9 4 6
    -9 4 6
    -9 -4 6
    -9 -4 5
    -9 -4 5
    -9 4 5
    9 -4 -5
    -9 4 5
    -9 -4 5
    -9 -4 4
    -9 4 4
    -9 4 4
    -9 -4 4
    9 -4 -3
    9 4 -3
    9 -4 -3
    -9 4 3
    -9 4 3
    -9 -4 3
    9 -4 -2
    -9 -4 2
    -9 4 2
    -9 -4 2
    9 -4 -2
    9 4 -2
    9 -4 -1
    -9 -4 1
    -9 4 1
    9 -4 -1
    9 4 -1
    9 -4 -1
    9 -4 0
    -9 -4 0
    -9 4 0
    9 -4 0
    9 4 0
    9 -4 0
    -9 -4 -1
    -9 4 -1
    9 4 1
    9 -4 1
    -9 -4 -2
    -9 4 -2
    9 4 2
    9 4 3
    -9 4 -3
    -9 -4 -3
    -9 -4 -4
    9 4 4
    -9 5 10
    -9 5 9
    -9 5 8
    -9 5 7
    -9 5 6
    -9 -5 5
    -9 5 5
    -9 -5 4
    -9 5 4
    9 -5 -3
    9 -5 -3
    -9 -5 3
    9 -5 -3
    9 -5 -2
    9 -5 -2
    9 -5 -1
    9 -5 -1
    9 -5 0
    9 -5 0
    -9 -5 -1
    9 -5 1
    -9 -5 -2
    9 -5 2
    -9 -5 -3
    9 -5 4
    -9 6 11
    -9 6 10
    -9 6 9
    -9 6 8
    -9 6 7
    9 -6 -6
    -9 6 6
    9 -6 -5
    -9 6 5
    9 -6 -5
    9 -6 -4
    -9 -6 4
    9 -6 -3
    9 -6 -3
    -9 -6 3
    9 -6 -3
    -9 -6 2
    9 -6 -2
    9 -6 -1
    9 -6 -1
    9 -6 0
    -9 -6 0
    9 -6 0
    9 -6 1
    -9 -6 -1
    9 -6 1
    -9 -6 -2
    9 -6 2
    -9 -6 -3
    9 -6 3
    -9 7 10
    -9 7 9
    -9 7 8
    9 -7 -7
    -9 7 7
    9 -7 -6
    -9 7 6
    9 -7 -6
    9 -7 -5
    9 -7 -5
    9 -7 -4
    -9 -7 4
    9 -7 -4
    9 -7 -3
    9 -7 -3
    -9 -7 3
    9 -7 -2
    -9 -7 2
    9 -7 -2
    9 -7 -1
    -9 -7 1
    9 -7 -1
    9 -7 0
    -9 -7 0
    9 -7 0
    -9 -7 -1
    9 -7 1
    -9 -7 -2
    -9 8 8
    9 -8 -7
    -9 8 7
    9 -8 -6
    9 -8 -5
    9 -8 -5
    9 -8 -4
    9 -8 -4
    9 -8 -4
    9 -8 -3
    9 -8 -3
    9 -8 -2
    -9 -8 2
    -9 -8 1
    9 -8 -1
    9 -8 0
    9 -9 -7
    9 -9 -6
    9 -9 -6
    9 -9 -5
    9 -9 -4
    9 -9 -3
    9 -9 -3
    9 -9 -2
    -10 0 11
    -10 0 10
    -10 0 10
    -10 0 9
    -10 0 9
    -10 0 8
    -10 0 8
    -10 0 7
    10 0 -6
    -10 0 6
    -10 0 6
    -10 0 6
    10 0 -5
    -10 0 5
    -10 0 5
    -10 0 4
    -10 0 4
    -10 0 3
    -10 0 3
    -10 0 2
    -10 0 2
    10 0 -2
    -10 0 1
    10 0 -1
    -10 0 0
    10 0 0
    -10 0 -1
    10 0 1
    -10 0 -2
    10 0 2
    -10 0 -3
    10 0 3
    10 0 4
    -10 0 -4
    -10 1 11
    -10 1 10
    -10 1 10
    -10 1 9
    -10 1 9
    -10 1 8
    -10 -1 8
    -10 1 7
    -10 1 7
    10 1 -6
    10 -1 -6
    -10 1 6
    -10 1 6
    -10 -1 6
    -10 1 6
    -10 1 5
    -10 1 5
    10 1 -5
    10 -1 -5
    -10 -1 5
    -10 1 5
    -10 1 4
    -10 -1 4
    -10 1 4
    -10 1 3
    -10 -1 3
    -10 1 3
    -10 1 2
    -10 -1 2
    -10 1 2
    10 -1 -2
    10 1 -2
    -10 1 1
    10 1 -1
    -10 1 0
    10 1 0
    -10 1 -1
    10 1 1
    -10 1 -2
    10 -1 2
    10 1 2
    10 -1 3
    10 1 3
    -10 -1 -4
    -10 1 -4
    10 -1 4
    10 1 4
    -10 -2 11
    -10 2 11
    -10 2 11
    -10 -2 10
    -10 2 10
    -10 2 10
    -10 -2 9
    -10 2 9
    -10 -2 8
    -10 2 8
    -10 2 8
    -10 -2 7
    -10 2 7
    -10 2 7
    -10 -2 6
    -10 2 6
    -10 2 6
    -10 -2 6
    -10 2 6
    10 2 -6
    -10 -2 5
    -10 2 5
    10 2 -5
    -10 2 5
    10 -2 -5
    -10 -2 5
    -10 2 5
    -10 -2 4
    -10 2 4
    -10 2 4
    -10 -2 4
    -10 2 4
    -10 -2 3
    -10 2 3
    10 2 -3
    10 -2 -3
    -10 -2 3
    -10 2 3
    10 -2 -2
    -10 -2 2
    -10 2 2
    -10 -2 1
    -10 2 1
    10 -2 -1
    10 2 -1
    10 -2 -1
    -10 -2 0
    -10 2 0
    10 -2 0
    10 2 0
    -10 -2 -1
    -10 2 -1
    10 -2 1
    10 2 1
    -10 -2 -2
    -10 2 -2
    10 -2 2
    10 2 2
    10 -2 3
    10 2 3
    -10 -2 -3
    -10 2 -3
    -10 -2 -4
    10 2 4
    -10 3 11
    -10 -3 10
    -10 3 10
    -10 3 10
    -10 -3 9
    -10 3 9
    -10 3 9
    -10 -3 8
    -10 3 8
    -10 3 8
    -10 -3 7
    -10 3 7
    -10 3 7
    -10 -3 6
    -10 3 6
    -10 3 6
    -10 -3 5
    -10 3 5
    -10 3 5
    10 -3 -4
    -10 -3 4
    -10 3 4
    10 -3 -3
    -10 -3 3
    -10 3 3
    10 -3 -2
    -10 -3 2
    -10 3 2
    10 -3 -2
    -10 -3 1
    -10 3 1
    10 -3 -1
    10 -3 -1
    10 3 -1
    -10 -3 0
    -10 3 0
    10 -3 0
    10 3 0
    10 -3 0
    -10 -3 -1
    -10 3 -1
    10 -3 1
    10 3 1
    -10 -3 -2
    -10 3 -2
    10 3 2
    10 3 3
    -10 3 -3
    -10 4 11
    -10 4 10
    -10 4 9
    -10 4 9
    -10 4 8
    -10 4 8
    -10 -4 7
    -10 4 7
    10 -4 -6
    -10 -4 6
    -10 4 6
    10 -4 -5
    -10 -4 5
    -10 4 5
    -10 4 5
    10 -4 -4
    -10 -4 4
    -10 4 4
    -10 4 4
    10 -4 -3
    -10 -4 3
    -10 4 3
    10 -4 -3
    10 -4 -2
    -10 -4 2
    10 -4 -2
    10 -4 -2
    10 4 -2
    10 -4 -1
    -10 -4 1
    -10 4 1
    10 4 -1
    10 -4 -1
    -10 4 0
    10 4 0
    10 -4 0
    10 4 1
    -10 4 -1
    -10 -4 -2
    10 4 2
    -10 -4 -3
    -10 5 10
    -10 5 9
    -10 5 8
    -10 5 7
    -10 5 6
    10 -5 -5
    -10 5 5
    10 -5 -4
    -10 -5 4
    -10 5 4
    10 -5 -4
    10 -5 -3
    -10 -5 3
    10 -5 -3
    10 -5 -2
    -10 -5 2
    10 -5 -2
    10 -5 -1
    10 -5 -1
    -10 -5 0
    10 -5 0
    -10 -5 -1
    10 -5 1
    -10 -5 -2
    -10 6 10
    -10 6 9
    -10 6 8
    -10 6 7
    10 -6 -7
    -10 6 6
    10 -6 -6
    10 -6 -5
    -10 6 5
    10 -6 -4
    -10 -6 4
    10 -6 -4
    10 -6 -3
    -10 -6 3
    10 -6 -3
    10 -6 -2
    -10 -6 2
    10 -6 -2
    10 -6 -1
    10 -6 -1
    -10 -6 0
    10 -6 0
    -10 -6 -1
    10 -6 1
    -10 -6 -2
    -10 7 9
    10 -7 -8
    -10 7 8
    10 -7 -7
    -10 7 7
    10 -7 -6
    10 -7 -6
    10 -7 -5
    10 -7 -5
    10 -7 -4
    10 -7 -3
    -10 -7 3
    10 -7 -3
    10 -7 -2
    -10 -7 2
    10 -7 -2
    -10 -7 1
    10 -7 -1
    -10 -7 0
    10 -7 0
    10 -8 -7
    10 -8 -6
    10 -8 -5
    10 -8 -5
    10 -8 -4
    10 -8 -4
    10 -8 -3
    10 -8 -2
    10 -8 -2
    10 -8 -1
    -11 0 11
    -11 0 10
    -11 0 9
    -11 0 8
    -11 0 7
    -11 0 6
    -11 0 5
    -11 0 4
    -11 0 3
    -11 0 2
    11 0 -2
    -11 0 1
    11 0 -1
    -11 0 0
    11 0 0
    -11 0 -1
    11 0 1
    -11 0 -2
    11 0 2
    11 0 3
    -11 -1 11
    -11 1 11
    -11 1 10
    -11 1 10
    -11 1 9
    -11 1 9
    -11 1 8
    -11 1 7
    -11 1 7
    -11 1 6
    -11 1 5
    -11 1 4
    -11 1 3
    -11 1 2
    11 1 -2
    11 -1 -2
    -11 1 1
    11 1 -1
    -11 1 0
    11 -1 0
    11 1 0
    -11 1 -1
    11 -1 1
    11 1 1
    -11 1 -2
    11 -1 2
    11 1 2
    11 -1 3
    11 1 3
    -11 -2 11
    -11 2 11
    -11 -2 10
    -11 2 10
    -11 2 10
    -11 -2 9
    -11 2 9
    -11 -2 8
    -11 2 8
    -11 2 8
    -11 -2 7
    -11 2 7
    -11 2 7
    -11 -2 6
    -11 2 6
    -11 2 6
    -11 -2 5
    -11 2 5
    -11 -2 4
    -11 2 4
    -11 2 3
    -11 -2 2
    -11 2 2
    11 -2 -2
    11 2 -2
    11 -2 -2
    -11 -2 1
    -11 2 1
    11 -2 -1
    11 2 -1
    -11 -2 0
    -11 2 0
    11 -2 0
    11 2 0
    -11 -2 -1
    -11 2 -1
    11 -2 1
    11 2 1
    -11 -2 -2
    -11 2 -2
    11 -2 2
    11 2 2
    -11 3 11
    -11 3 10
    -11 -3 9
    -11 3 9
    -11 3 9
    -11 -3 8
    -11 3 8
    -11 3 8
    -11 -3 7
    -11 3 7
    -11 3 7
    -11 -3 6
    -11 3 6
    -11 3 6
    -11 -3 5
    -11 3 5
    -11 -3 4
    -11 3 4
    11 -3 -3
    11 3 -3
    -11 -3 3
    -11 3 3
    11 -3 -3
    -11 3 2
    11 -3 -2
    11 3 -2
    11 -3 -2
    -11 -3 1
    -11 3 1
    11 -3 -1
    11 3 -1
    11 -3 -1
    -11 -3 0
    -11 3 0
    11 3 0
    11 3 1
    -11 3 -1
    11 3 2
    -11 -3 -2
    -11 4 10
    -11 4 9
    -11 4 9
    -11 4 8
    -11 4 8
    -11 4 7
    -11 4 7
    -11 4 6
    -11 4 6
    -11 4 5
    11 -4 -4
    -11 -4 4
    -11 4 4
    11 -4 -4
    11 -4 -3
    11 4 -3
    -11 -4 3
    -11 4 3
    11 -4 -3
    11 4 -2
    -11 4 2
    11 -4 -2
    11 4 -1
    -11 4 1
    11 -4 -1
    -11 -4 0
    11 4 0
    -11 -4 -1
    -11 5 10
    -11 5 9
    -11 5 8
    11 -5 -8
    -11 5 7
    11 -5 -7
    -11 5 6
    11 -5 -5
    11 -5 -5
    11 -5 -4
    11 -5 -4
    11 -5 -3
    -11 -5 3
    11 -5 -3
    -11 -5 2
    11 -5 -2
    11 -5 -1
    -11 -5 0
    -11 -5 -1
    -11 6 9
    -11 6 8
    11 -6 -7
    11 -6 -6
    11 -6 -6
    11 -6 -5
    11 -6 -5
    11 -6 -4
    11 -6 -4
    11 -6 -3
    -11 -6 3
    11 -6 -3
    -11 -6 2
    11 -6 -2
    11 -6 -1
    -11 -6 0
    11 -7 -6
    11 -7 -5
    11 -7 -5
    11 -7 -4
    11 -7 -4
    11 -7 -3
    11 -7 -2
    -12 0 10
    -12 0 9
    -12 0 8
    -12 0 7
    -12 0 6
    -12 0 5
    -12 0 4
    -12 0 3
    12 0 -3
    12 0 -2
    -12 0 2
    -12 0 1
    12 0 -1
    -12 0 0
    12 0 0
    12 0 1
    -12 -1 10
    -12 1 10
    -12 1 9
    -12 1 8
    -12 1 7
    -12 1 6
    -12 1 5
    -12 1 4
    -12 1 3
    12 1 -3
    12 -1 -2
    12 1 -2
    -12 1 2
    12 -1 -1
    12 1 -1
    12 -1 0
    12 1 0
    12 -1 1
    12 1 1
    -12 -2 10
    -12 2 10
    -12 -2 9
    -12 2 9
    -12 -2 8
    -12 2 8
    -12 -2 7
    -12 2 7
    -12 -2 6
    -12 2 6
    -12 -2 5
    -12 2 5
    -12 -2 4
    -12 2 4
    12 -2 -4
    12 -2 -3
    12 2 -3
    -12 -2 3
    -12 2 3
    12 -2 -3
    -12 -2 2
    -12 2 2
    12 -2 -2
    12 2 -2
    12 -2 -1
    12 2 -1
    -12 -2 1
    -12 2 1
    12 2 0
    -12 -2 0
    -12 2 0
    -12 -2 -1
    -12 3 9
    -12 3 8
    -12 -3 7
    -12 3 7
    -12 -3 6
    -12 3 6
    -12 -3 5
    12 -3 -5
    -12 -3 4
    -12 3 4
    12 -3 -4
    12 3 -4
    12 3 -3
    -12 -3 3
    -12 -3 3
    -12 3 3
    12 -3 -3
    -12 -3 2
    -12 3 2
    12 3 -2
    -12 3 1
    12 3 -1
    -12 -3 0
    12 -4 -9
    12 -4 -7
    12 4 -6
    12 -4 -6
    12 4 -5
    12 -4 -5
    12 4 -4
    12 -4 -4
    12 4 -3
    12 -4 -3
    12 4 -2
    12 -4 -2
    -12 -4 0
    12 -5 -8
    12 -5 -6
    12 -5 -5
    12 -5 -4
    12 -5 -3
    -12 -5 2
    12 -6 -5
    12 -6 -4
    -13 0 8
    -13 0 7
    -13 0 6
    -13 0 5
    13 0 -5
    13 0 -4
    -13 0 4
    -13 0 3
    13 0 -3
    13 0 -2
    -13 0 2
    -13 -1 8
    -13 1 8
    -13 -1 7
    -13 1 7
    -13 -1 6
    -13 1 6
    13 -1 -6
    -13 1 5
    13 -1 -5
    13 -1 -5
    13 1 -5
    13 -1 -4
    13 1 -4
    -13 -1 4
    -13 1 4
    -13 -1 3
    -13 1 3
    13 -1 -3
    13 1 -3
    13 -1 -2
    13 1 -2
    -13 -2 7
    -13 2 7
    13 -2 -7
    13 -2 -6
    13 2 -6
    -13 -2 6
    -13 2 6
    13 -2 -6
    -13 -2 5
    -13 2 5
    13 -2 -5
    13 -2 -5
    13 2 -5
    -13 -2 4
    -13 2 4
    13 -2 -4
    13 2 -4
    13 2 -3
    -13 -2 3
    13 -3 -8
    13 -3 -7
    13 3 -6
    13 -3 -6
    13 3 -5
    13 -3 -5
    13 -4 -6
_diffrn_reflns_number     7087
_diffrn_reflns_av_R_equivalents     0.0251
_diffrn_reflns_av_unetI/netI     0.0203
_diffrn_reflns_theta_min     4.439
_diffrn_reflns_theta_max     77.369
_diffrn_reflns_theta_full     67.684
_diffrn_measured_fraction_theta_max     0.946
_diffrn_measured_fraction_theta_full     0.989
_diffrn_reflns_limit_h_min     -13
_diffrn_reflns_limit_h_max     13
_diffrn_reflns_limit_k_min     -12
_diffrn_reflns_limit_k_max     12
_diffrn_reflns_limit_l_min     -13
_diffrn_reflns_limit_l_max     14
_diffrn_radiation_probe     x-ray
_refine_special_details
;
The positions of all H atoms were obtained from the difference Fourier map. H
atoms bonded to N1 and O1 were freely refined. Other H atoms were positioned
geometrically with C---H = 0.93 \%A and constraioned to ride on their parent
atoms with <i>U</i>~iso~(H) = 1.2<i>U</i>~eq~(C).
;
_reflns_number_total     2278
_reflns_number_gt     2045
_reflns_threshold_expression     'I > 2\s(I)'
_refine_ls_structure_factor_coef     Fsqd
_refine_ls_matrix_type     full
_refine_ls_R_factor_all     0.0496
_refine_ls_R_factor_gt     0.0466
_refine_ls_wR_factor_gt     0.1388
_refine_ls_wR_factor_ref     0.1426
_refine_ls_goodness_of_fit_ref     1.079
_refine_ls_restrained_S_all     1.079
_refine_ls_number_reflns     2278
_refine_ls_number_parameters     162
_refine_ls_number_restraints     0
_refine_ls_hydrogen_treatment     mixed
_refine_ls_weighting_scheme     calc
_refine_ls_weighting_details
              'w=1/[\s^2^(Fo^2^)+(0.0850P)^2^+0.1891P] where P=(Fo^2^+2Fc^2^)/3'
_atom_sites_solution_hydrogens     mixed
_atom_sites_solution_primary     direct
_atom_sites_solution_secondary     ?
_refine_ls_shift/su_max     0.000
_refine_ls_shift/su_mean     0.000
_refine_diff_density_max     0.351
_refine_diff_density_min     -0.367
_refine_ls_extinction_method     none
_refine_ls_extinction_coef     .
loop_
    _atom_type_symbol
    _atom_type_description
    _atom_type_scat_dispersion_real
    _atom_type_scat_dispersion_imag
    _atom_type_scat_source
    'C' 'C' 0.0181 0.0091
                         'International Tables Vol C Tables 4.2.6.8 and 6.1.1.4'
    'H' 'H' 0.0000 0.0000
                         'International Tables Vol C Tables 4.2.6.8 and 6.1.1.4'
    'Cl' 'Cl' 0.3639 0.7018
                         'International Tables Vol C Tables 4.2.6.8 and 6.1.1.4'
    'N' 'N' 0.0311 0.0180
                         'International Tables Vol C Tables 4.2.6.8 and 6.1.1.4'
    'O' 'O' 0.0492 0.0322
                         'International Tables Vol C Tables 4.2.6.8 and 6.1.1.4'
_computing_data_collection
;
CrysAlisPro 1.171.41.113a (Rigaku OD, 2022)
;
_computing_cell_refinement
;
CrysAlisPro 1.171.41.113a (Rigaku OD, 2022)
;
_computing_data_reduction
;
CrysAlisPro 1.171.41.113a (Rigaku OD, 2022)
;
_computing_structure_solution
;
SHELXS  (Sheldrick, 2008)
;
_computing_structure_refinement
;
<i>SHELXL2018/3</i> (Sheldrick, 2015)
;
_computing_molecular_graphics
;
Mercury (Macrae <i>et al.</i>,  2020)
;
_computing_publication_material
;
Olex2 1.5 (Dolomanov <i>et al.</i>,  2009)
;
loop_
    _atom_site_type_symbol
    _atom_site_label
    _atom_site_fract_x
    _atom_site_fract_y
    _atom_site_fract_z
    _atom_site_U_iso_or_equiv
    _atom_site_adp_type
    _atom_site_calc_flag
    _atom_site_occupancy
    _atom_site_disorder_assembly
    _atom_site_disorder_group
    Cl Cl1 1.08885(6) 0.18033(6) 0.52451(6) 0.0806(3) Uani d 1 . .
    O O1 0.56772(18) 0.39086(13) 0.91797(17) 0.0746(4) Uani d 1 . .
    H H1 0.553(4) 0.394(4) 0.992(4) 0.150(15) Uiso d 1 . .
    O O2 0.53662(16) 0.60395(13) 0.90499(15) 0.0729(4) Uani d 1 . .
    N N1 0.72634(17) 0.52920(19) 0.43865(17) 0.0663(4) Uani d 1 . .
    C C1 0.69502(16) 0.51613(18) 0.54768(17) 0.0547(4) Uani d 1 . .
    C C2 0.69426(18) 0.39841(17) 0.60907(19) 0.0583(4) Uani d 1 . .
    H H2 0.718984 0.322720 0.579069 0.070 Uiso calc 1 . .
    C C3 0.65700(18) 0.39349(16) 0.71420(19) 0.0566(4) Uani d 1 . .
    H H3 0.658316 0.314588 0.755293 0.068 Uiso calc 1 . .
    C C4 0.61751(16) 0.50519(15) 0.75936(17) 0.0511(4) Uani d 1 . .
    C C5 0.61631(19) 0.62229(17) 0.69628(19) 0.0594(4) Uani d 1 . .
    H H5 0.588815 0.697547 0.724422 0.071 Uiso calc 1 . .
    C C6 0.6552(2) 0.62786(19) 0.5931(2) 0.0634(5) Uani d 1 . .
    H H6 0.655065 0.707079 0.552966 0.076 Uiso calc 1 . .
    C C7 0.57147(17) 0.50230(15) 0.86682(18) 0.0542(4) Uani d 1 . .
    C C8 0.80918(17) 0.4555(2) 0.39658(17) 0.0577(4) Uani d 1 . .
    C C9 0.89546(17) 0.3606(2) 0.47289(16) 0.0573(4) Uani d 1 . .
    H H9 0.897922 0.340034 0.555486 0.069 Uiso calc 1 . .
    C C10 0.97786(19) 0.2970(2) 0.42486(18) 0.0612(5) Uani d 1 . .
    C C11 0.9792(2) 0.3250(2) 0.3038(2) 0.0717(6) Uani d 1 . .
    H H11 1.035995 0.281079 0.273724 0.086 Uiso calc 1 . .
    C C12 0.8938(2) 0.4199(3) 0.22921(19) 0.0781(6) Uani d 1 . .
    H H12 0.893432 0.441247 0.147575 0.094 Uiso calc 1 . .
    C C13 0.8084(2) 0.4843(2) 0.27326(19) 0.0710(5) Uani d 1 . .
    H H13 0.750126 0.547161 0.220491 0.085 Uiso calc 1 . .
    H H1A 0.707(3) 0.599(2) 0.404(2) 0.076(7) Uiso d 1 . .
loop_
    _atom_site_aniso_label
    _atom_site_aniso_U_11
    _atom_site_aniso_U_22
    _atom_site_aniso_U_33
    _atom_site_aniso_U_12
    _atom_site_aniso_U_13
    _atom_site_aniso_U_23
    Cl1 0.0851(4) 0.0895(4) 0.0837(4) 0.0171(3) 0.0512(3) 0.0098(2)
    O1 0.1076(11) 0.0517(7) 0.0901(10) -0.0001(7) 0.0662(9) -0.0001(6)
    O2 0.0978(10) 0.0509(7) 0.0929(10) -0.0024(6) 0.0623(9) -0.0109(6)
    N1 0.0644(9) 0.0749(11) 0.0663(10) 0.0075(8) 0.0333(8) 0.0120(8)
    C1 0.0453(8) 0.0623(10) 0.0569(9) -0.0007(7) 0.0212(7) 0.0001(7)
    C2 0.0618(10) 0.0515(9) 0.0731(11) -0.0036(7) 0.0390(9) -0.0076(7)
    C3 0.0606(9) 0.0455(8) 0.0723(10) -0.0027(7) 0.0358(8) -0.0023(7)
    C4 0.0475(8) 0.0486(9) 0.0595(9) -0.0019(6) 0.0240(7) -0.0047(6)
    C5 0.0633(10) 0.0486(9) 0.0721(11) 0.0066(7) 0.0332(9) 0.0002(7)
    C6 0.0666(10) 0.0548(10) 0.0750(11) 0.0087(8) 0.0351(9) 0.0136(8)
    C7 0.0550(9) 0.0467(9) 0.0659(10) -0.0043(6) 0.0296(8) -0.0070(7)
    C8 0.0507(8) 0.0720(11) 0.0533(9) -0.0104(8) 0.0242(7) -0.0046(8)
    C9 0.0551(9) 0.0723(11) 0.0502(8) -0.0082(8) 0.0273(7) -0.0039(7)
    C10 0.0599(9) 0.0727(11) 0.0584(10) -0.0078(8) 0.0316(8) -0.0064(8)
    C11 0.0725(12) 0.0946(15) 0.0601(10) -0.0076(10) 0.0392(9) -0.0102(10)
    C12 0.0794(13) 0.1123(18) 0.0515(10) -0.0099(12) 0.0357(9) -0.0001(10)
    C13 0.0648(11) 0.0932(15) 0.0552(10) -0.0058(10) 0.0244(8) 0.0064(9)
_geom_special_details
;
 All esds (except the esd in the dihedral angle between two l.s. planes)
 are estimated using the full covariance matrix.  The cell esds are taken
 into account individually in the estimation of esds in distances, angles
 and torsion angles; correlations between esds in cell parameters are only
 used when they are defined by crystal symmetry.  An approximate (isotropic)
 treatment of cell esds is used for estimating esds involving l.s. planes.
;
loop_
    _geom_bond_atom_site_label_1
    _geom_bond_atom_site_label_2
    _geom_bond_site_symmetry_2
    _geom_bond_distance
    _geom_bond_publ_flag
    Cl1 C10 . 1.746(2) ?
    O1 H1 . 0.90(4) ?
    O1 C7 . 1.290(2) ?
    O2 C7 . 1.246(2) ?
    N1 C1 . 1.389(2) ?
    N1 C8 . 1.396(3) ?
    N1 H1A . 0.80(3) ?
    C1 C2 . 1.394(3) ?
    C1 C6 . 1.395(3) ?
    C2 H2 . 0.9300 ?
    C2 C3 . 1.381(3) ?
    C3 H3 . 0.9300 ?
    C3 C4 . 1.392(2) ?
    C4 C5 . 1.393(2) ?
    C4 C7 . 1.468(2) ?
    C5 H5 . 0.9300 ?
    C5 C6 . 1.372(3) ?
    C6 H6 . 0.9300 ?
    C8 C9 . 1.383(3) ?
    C8 C13 . 1.396(3) ?
    C9 H9 . 0.9300 ?
    C9 C10 . 1.380(3) ?
    C10 C11 . 1.379(3) ?
    C11 H11 . 0.9300 ?
    C11 C12 . 1.374(3) ?
    C12 H12 . 0.9300 ?
    C12 C13 . 1.383(3) ?
    C13 H13 . 0.9300 ?
loop_
    _geom_angle_atom_site_label_1
    _geom_angle_atom_site_label_2
    _geom_angle_atom_site_label_3
    _geom_angle_site_symmetry_1
    _geom_angle_site_symmetry_3
    _geom_angle
    _geom_angle_publ_flag
    C7 O1 H1 . . 115(3) ?
    C1 N1 C8 . . 131.05(18) ?
    C1 N1 H1A . . 113.1(18) ?
    C8 N1 H1A . . 114.2(19) ?
    N1 C1 C2 . . 124.18(17) ?
    N1 C1 C6 . . 117.08(17) ?
    C2 C1 C6 . . 118.66(16) ?
    C1 C2 H2 . . 119.8 ?
    C3 C2 C1 . . 120.39(16) ?
    C3 C2 H2 . . 119.8 ?
    C2 C3 H3 . . 119.6 ?
    C2 C3 C4 . . 120.79(16) ?
    C4 C3 H3 . . 119.6 ?
    C3 C4 C5 . . 118.60(16) ?
    C3 C4 C7 . . 122.12(15) ?
    C5 C4 C7 . . 119.22(15) ?
    C4 C5 H5 . . 119.6 ?
    C6 C5 C4 . . 120.76(17) ?
    C6 C5 H5 . . 119.6 ?
    C1 C6 H6 . . 119.6 ?
    C5 C6 C1 . . 120.78(17) ?
    C5 C6 H6 . . 119.6 ?
    O1 C7 C4 . . 117.19(15) ?
    O2 C7 O1 . . 122.19(16) ?
    O2 C7 C4 . . 120.62(15) ?
    C9 C8 N1 . . 123.47(16) ?
    C9 C8 C13 . . 118.95(18) ?
    C13 C8 N1 . . 117.50(19) ?
    C8 C9 H9 . . 120.4 ?
    C10 C9 C8 . . 119.14(16) ?
    C10 C9 H9 . . 120.4 ?
    C9 C10 Cl1 . . 118.36(14) ?
    C11 C10 Cl1 . . 118.92(16) ?
    C11 C10 C9 . . 122.7(2) ?
    C10 C11 H11 . . 121.2 ?
    C12 C11 C10 . . 117.70(19) ?
    C12 C11 H11 . . 121.2 ?
    C11 C12 H12 . . 119.4 ?
    C11 C12 C13 . . 121.21(18) ?
    C13 C12 H12 . . 119.4 ?
    C8 C13 H13 . . 119.8 ?
    C12 C13 C8 . . 120.3(2) ?
    C12 C13 H13 . . 119.8 ?
loop_
    _geom_torsion_atom_site_label_1
    _geom_torsion_atom_site_label_2
    _geom_torsion_atom_site_label_3
    _geom_torsion_atom_site_label_4
    _geom_torsion_site_symmetry_1
    _geom_torsion_site_symmetry_2
    _geom_torsion_site_symmetry_3
    _geom_torsion_site_symmetry_4
    _geom_torsion
    _geom_torsion_publ_flag
    Cl1 C10 C11 C12 . . . . -178.04(17) ?
    N1 C1 C2 C3 . . . . -177.58(17) ?
    N1 C1 C6 C5 . . . . 176.83(17) ?
    N1 C8 C9 C10 . . . . -177.07(18) ?
    N1 C8 C13 C12 . . . . 176.3(2) ?
    C1 N1 C8 C9 . . . . -10.4(3) ?
    C1 N1 C8 C13 . . . . 172.68(19) ?
    C1 C2 C3 C4 . . . . 1.1(3) ?
    C2 C1 C6 C5 . . . . 0.1(3) ?
    C2 C3 C4 C5 . . . . 0.0(3) ?
    C2 C3 C4 C7 . . . . 177.14(16) ?
    C3 C4 C5 C6 . . . . -1.0(3) ?
    C3 C4 C7 O1 . . . . -0.6(3) ?
    C3 C4 C7 O2 . . . . -179.92(17) ?
    C4 C5 C6 C1 . . . . 0.9(3) ?
    C5 C4 C7 O1 . . . . 176.54(17) ?
    C5 C4 C7 O2 . . . . -2.8(3) ?
    C6 C1 C2 C3 . . . . -1.1(3) ?
    C7 C4 C5 C6 . . . . -178.23(17) ?
    C8 N1 C1 C2 . . . . -28.5(3) ?
    C8 N1 C1 C6 . . . . 155.0(2) ?
    C8 C9 C10 Cl1 . . . . 178.49(14) ?
    C8 C9 C10 C11 . . . . 0.8(3) ?
    C9 C8 C13 C12 . . . . -0.7(3) ?
    C9 C10 C11 C12 . . . . -0.4(3) ?
    C10 C11 C12 C13 . . . . -0.7(3) ?
    C11 C12 C13 C8 . . . . 1.2(3) ?
    C13 C8 C9 C10 . . . . -0.2(3) ?
loop_
    _geom_hbond_atom_site_label_D
    _geom_hbond_atom_site_label_H
    _geom_hbond_atom_site_label_A
    _geom_hbond_site_symmetry_A
    _geom_hbond_distance_DH
    _geom_hbond_distance_HA
    _geom_hbond_distance_DA
    _geom_hbond_angle_DHA
    _geom_hbond_publ_flag
    O1 H1 O2 3_667 0.90(4) 1.78(4) 2.6359(19) 160(4) yes
_shelx_space_group_comment
;
The symmetry employed for this shelxl refinement is uniquely defined
by the following loop, which should always be used as a source of
symmetry information in preference to the above space-group names.
They are only intended as comments.
;
_shelx_estimated_absorpt_T_min     0.672
_shelx_estimated_absorpt_T_max     0.782
_iucr_refine_instructions_details
;
TITL long_0301_5_auto in P21/c #14
    long_0301_5_auto.res
    created by SHELXL-2018/3 at 15:05:09 on 04-Jun-2023
REM reset to P21/c #14
CELL 1.54184 10.886537 10.314411 11.088506 90 113.8166 90
ZERR 4 0.000231 0.000179 0.000247 0 0.0026 0
LATT 1
SYMM -X,0.5+Y,0.5-Z
SFAC C H Cl N O
UNIT 52 40 4 4 8
EQIV $1 1-X,1-Y,2-Z
L.S. 20 0 0
PLAN  5
SIZE 0.09 0.13 0.15
TEMP 15
CONF
HTAB O1 O2_$1
BOND
MORE -1
BOND $H
HTAB
fmap 2 53
acta
REM <olex2.extras>
REM <HklSrc "%.\\long_0301_5_auto.hkl">
REM </olex2.extras>
WGHT    0.085000    0.189100
FVAR      13.11292
CL1   3    1.088849    0.180333    0.524515    11.00000    0.08506    0.08950 =
         0.08370    0.00977    0.05120    0.01707
O1    5    0.567722    0.390859    0.917973    11.00000    0.10758    0.05167 =
         0.09008   -0.00010    0.06623   -0.00014
H1    2    0.552581    0.393749    0.991759    11.00000    0.14958
O2    5    0.536622    0.603953    0.904987    11.00000    0.09781    0.05089 =
         0.09291   -0.01091    0.06232   -0.00238
N1    4    0.726338    0.529204    0.438646    11.00000    0.06435    0.07492 =
         0.06635    0.01204    0.03329    0.00749
C1    1    0.695020    0.516126    0.547679    11.00000    0.04530    0.06225 =
         0.05693    0.00010    0.02119   -0.00071
C2    1    0.694259    0.398412    0.609065    11.00000    0.06180    0.05152 =
         0.07308   -0.00758    0.03905   -0.00356
AFIX  43
H2    2    0.718984    0.322720    0.579069    11.00000   -1.20000
AFIX   0
C3    1    0.656998    0.393491    0.714197    11.00000    0.06062    0.04548 =
         0.07227   -0.00231    0.03579   -0.00269
AFIX  43
H3    2    0.658316    0.314588    0.755293    11.00000   -1.20000
AFIX   0
C4    1    0.617509    0.505188    0.759361    11.00000    0.04751    0.04861 =
         0.05950   -0.00468    0.02395   -0.00188
C5    1    0.616306    0.622289    0.696283    11.00000    0.06329    0.04857 =
         0.07209    0.00019    0.03324    0.00660
AFIX  43
H5    2    0.588815    0.697547    0.724422    11.00000   -1.20000
AFIX   0
C6    1    0.655226    0.627864    0.593089    11.00000    0.06663    0.05476 =
         0.07504    0.01360    0.03512    0.00870
AFIX  43
H6    2    0.655065    0.707079    0.552966    11.00000   -1.20000
AFIX   0
C7    1    0.571469    0.502298    0.866822    11.00000    0.05502    0.04668 =
         0.06591   -0.00695    0.02964   -0.00433
C8    1    0.809179    0.455476    0.396581    11.00000    0.05075    0.07204 =
         0.05327   -0.00455    0.02417   -0.01041
C9    1    0.895460    0.360641    0.472890    11.00000    0.05508    0.07235 =
         0.05022   -0.00389    0.02726   -0.00820
AFIX  43
H9    2    0.897922    0.340034    0.555486    11.00000   -1.20000
AFIX   0
C10   1    0.977864    0.296982    0.424863    11.00000    0.05993    0.07267 =
         0.05836   -0.00645    0.03161   -0.00782
C11   1    0.979216    0.324967    0.303815    11.00000    0.07249    0.09460 =
         0.06007   -0.01020    0.03924   -0.00757
AFIX  43
H11   2    1.035995    0.281079    0.273724    11.00000   -1.20000
AFIX   0
C12   1    0.893809    0.419904    0.229211    11.00000    0.07939    0.11233 =
         0.05152   -0.00009    0.03567   -0.00989
AFIX  43
H12   2    0.893432    0.441247    0.147575    11.00000   -1.20000
AFIX   0
C13   1    0.808381    0.484326    0.273258    11.00000    0.06476    0.09318 =
         0.05522    0.00642    0.02439   -0.00577
AFIX  43
H13   2    0.750126    0.547161    0.220491    11.00000   -1.20000
AFIX   0
H1A   2    0.706769    0.598962    0.403985    11.00000    0.07580
HKLF 4
REM  long_0301_5_auto in P21/c #14
REM wR2 = 0.1426, GooF = S = 1.079, Restrained GooF = 1.079 for all data
REM R1 = 0.0466 for 2045 Fo > 4sig(Fo) and 0.0496 for all 2278 data
REM 162 parameters refined using 0 restraints
END
WGHT      0.0850      0.1891
REM Instructions for potential hydrogen bonds
HTAB O1 O2_$1
EQIV $2 x, -y+3/2, z-1/2
HTAB C6 O2_$2
REM Highest difference peak  0.351,  deepest hole -0.367,  1-sigma level  0.046
Q1    1   1.0150  0.1764  0.4532  11.00000  0.05    0.35
Q2    1   0.8378  0.4805  0.3599  11.00000  0.05    0.19
Q3    1   0.8243  0.3818  0.4194  11.00000  0.05    0.17
Q4    1   0.9866  0.3158  0.3736  11.00000  0.05    0.16
Q5    1   0.8615  0.4499  0.4390  11.00000  0.05    0.15
  REM The information below was added by Olex2.
  REM
  REM R1 = 0.0466 for 2045 Fo > 4sig(Fo) and 0.0496 for all 7369 data
  REM 162 parameters refined using n/a restraints
  REM Highest difference peak 0.35, deepest hole -0.37
  REM Mean Shift 0, Max Shift 0.000.
  REM +++ Tabular Listing of Refinement Information +++
  REM R1_all = 0.0496
  REM R1_gt = 0.0466
  REM wR_ref = 0.1426
  REM GOOF = 1.079
  REM Shift_max = 0.000
  REM Shift_mean = 0
  REM Reflections_all = 7369
  REM Reflections_gt = 2045
  REM Parameters = 162
  REM Hole = -0.37
  REM Peak = 0.35
  REM Flack = n/a
;
